# Supplementary material for: Optimal national prioritization policies for hospital care during the SARS-CoV-2 pandemic
Source: Nat Comput Sci. 2021 Aug 13;1(8):521–31. doi: 10.1038/s43588-021-00111-1 (PMC10766519; doi:10.1038/s43588-021-00111-1)
Supplement: Supplementary file 2 — Source data used for Supplementary Fig. 3. [file 43588_2021_111_MOESM2_ESM.csv]

	date	Admissions	Forecast	lower	upper
1	2015-01-05	3812	NA	NA	NA
2	2015-01-12	3813	NA	NA	NA
3	2015-01-19	3835	NA	NA	NA
4	2015-01-26	4233	NA	NA	NA
5	2015-02-02	4428	NA	NA	NA
6	2015-02-09	4422	NA	NA	NA
7	2015-02-16	4108	NA	NA	NA
8	2015-02-23	4329	NA	NA	NA
9	2015-03-02	4475	NA	NA	NA
10	2015-03-09	4298	NA	NA	NA
11	2015-03-16	4142	NA	NA	NA
12	2015-03-23	4082	NA	NA	NA
13	2015-03-30	3483	NA	NA	NA
14	2015-04-06	3201	NA	NA	NA
15	2015-04-13	4110	NA	NA	NA
16	2015-04-20	4126	NA	NA	NA
17	2015-04-27	4360	NA	NA	NA
18	2015-05-04	3370	NA	NA	NA
19	2015-05-11	4166	NA	NA	NA
20	2015-05-18	4081	NA	NA	NA
21	2015-05-25	2954	NA	NA	NA
22	2015-06-01	4057	NA	NA	NA
23	2015-06-08	3792	NA	NA	NA
24	2015-06-15	3781	NA	NA	NA
25	2015-06-22	3997	NA	NA	NA
26	2015-06-29	4122	NA	NA	NA
27	2015-07-06	3972	NA	NA	NA
28	2015-07-13	3982	NA	NA	NA
29	2015-07-20	3944	NA	NA	NA
30	2015-07-27	3974	NA	NA	NA
31	2015-08-03	3761	NA	NA	NA
32	2015-08-10	3745	NA	NA	NA
33	2015-08-17	3781	NA	NA	NA
34	2015-08-24	3656	NA	NA	NA
35	2015-08-31	3141	NA	NA	NA
36	2015-09-07	3765	NA	NA	NA
37	2015-09-14	3854	NA	NA	NA
38	2015-09-21	3828	NA	NA	NA
39	2015-09-28	3897	NA	NA	NA
40	2015-10-05	3880	NA	NA	NA
41	2015-10-12	3974	NA	NA	NA
42	2015-10-19	3918	NA	NA	NA
43	2015-10-26	3729	NA	NA	NA
44	2015-11-02	4017	NA	NA	NA
45	2015-11-09	4140	NA	NA	NA
46	2015-11-16	4000	NA	NA	NA
47	2015-11-23	3810	NA	NA	NA
48	2015-11-30	4023	NA	NA	NA
49	2015-12-07	3968	NA	NA	NA
50	2015-12-14	3972	NA	NA	NA
51	2015-12-21	3033	NA	NA	NA
52	2015-12-28	2004	NA	NA	NA
53	2016-01-04	4191	NA	NA	NA
54	2016-01-11	4203	NA	NA	NA
55	2016-01-18	4199	NA	NA	NA
56	2016-01-25	4123	NA	NA	NA
57	2016-02-01	4148	NA	NA	NA
58	2016-02-08	4013	NA	NA	NA
59	2016-02-15	3971	NA	NA	NA
60	2016-02-22	4103	NA	NA	NA
61	2016-02-29	4152	NA	NA	NA
62	2016-03-07	4173	NA	NA	NA
63	2016-03-14	4113	NA	NA	NA
64	2016-03-21	3504	NA	NA	NA
65	2016-03-28	3357	NA	NA	NA
66	2016-04-04	4254	NA	NA	NA
67	2016-04-11	4395	NA	NA	NA
68	2016-04-18	4350	NA	NA	NA
69	2016-04-25	4324	NA	NA	NA
70	2016-05-02	3615	NA	NA	NA
71	2016-05-09	4239	NA	NA	NA
72	2016-05-16	4388	NA	NA	NA
73	2016-05-23	4279	NA	NA	NA
74	2016-05-30	3332	NA	NA	NA
75	2016-06-06	4249	NA	NA	NA
76	2016-06-13	4175	NA	NA	NA
77	2016-06-20	4057	NA	NA	NA
78	2016-06-27	4178	NA	NA	NA
79	2016-07-04	3988	NA	NA	NA
80	2016-07-11	3879	NA	NA	NA
81	2016-07-18	3903	NA	NA	NA
82	2016-07-25	4105	NA	NA	NA
83	2016-08-01	4076	NA	NA	NA
84	2016-08-08	3983	NA	NA	NA
85	2016-08-15	4076	NA	NA	NA
86	2016-08-22	3950	NA	NA	NA
87	2016-08-29	3352	NA	NA	NA
88	2016-09-05	4038	NA	NA	NA
89	2016-09-12	4055	NA	NA	NA
90	2016-09-19	4081	NA	NA	NA
91	2016-09-26	4257	NA	NA	NA
92	2016-10-03	4145	NA	NA	NA
93	2016-10-10	4238	NA	NA	NA
94	2016-10-17	4166	NA	NA	NA
95	2016-10-24	3805	NA	NA	NA
96	2016-10-31	3977	NA	NA	NA
97	2016-11-07	3988	NA	NA	NA
98	2016-11-14	4025	NA	NA	NA
99	2016-11-21	4069	NA	NA	NA
100	2016-11-28	4013	NA	NA	NA
101	2016-12-05	3857	NA	NA	NA
102	2016-12-12	3937	NA	NA	NA
103	2016-12-19	3806	NA	NA	NA
104	2016-12-26	1897	NA	NA	NA
105	2017-01-02	3107	NA	NA	NA
106	2017-01-09	4114	NA	NA	NA
107	2017-01-16	4243	NA	NA	NA
108	2017-01-23	4082	NA	NA	NA
109	2017-01-30	4181	NA	NA	NA
110	2017-02-06	4253	NA	NA	NA
111	2017-02-13	3968	NA	NA	NA
112	2017-02-20	4073	NA	NA	NA
113	2017-02-27	4341	NA	NA	NA
114	2017-03-06	4320	NA	NA	NA
115	2017-03-13	4181	4138.17350271989	3501.72103765963	4890.3038689964
116	2017-03-20	4339	3791.77747603084	3206.71681656762	4483.58157273275
117	2017-03-27	4272	3428.28328590382	2897.61229785126	4056.14177477197
118	2017-04-03	4086	3699.69458016437	3125.18792584247	4379.81341003926
119	2017-04-10	3374	4261.1286277408	3597.34814910565	5047.38947401193
120	2017-04-17	3210	4247.50143042888	3583.76716328898	5034.16309695133
121	2017-04-24	4514	4353.21764437311	3670.843869405	5162.43799340695
122	2017-05-01	3425	3499.39844702884	2949.16488112623	4152.29055840087
123	2017-05-08	4165	4213.23452766535	3548.72427684689	5002.17650070122
124	2017-05-15	3907	4242.68609180127	3571.48899742295	5040.0226030522
125	2017-05-22	4121	3564.51693375015	2998.89812510355	4236.81647090058
126	2017-05-29	3195	3686.20338609964	3099.51506339184	4383.94236704332
127	2017-06-05	4146	4024.40632952347	3381.97593571994	4788.87094791253
128	2017-06-12	4100	3983.41791376224	3345.64295130519	4742.77097306265
129	2017-06-19	3981	4037.32649170808	3389.0143592936	4809.65952709784
130	2017-06-26	3960	4160.66265751776	3490.5884146327	4959.36836239238
131	2017-07-03	3959	3990.30863723195	3345.80018514952	4758.9700936239
132	2017-07-10	4013	3940.35010503707	3302.07144448674	4702.00575950258
133	2017-07-17	3976	3933.61654795243	3294.59912092811	4696.57720966253
134	2017-07-24	3784	4049.43848155161	3389.72928789693	4837.54029397573
135	2017-07-31	3832	3925.48252067777	3284.15508976898	4692.04790850198
136	2017-08-07	3809	3872.17839732777	3237.77828758818	4630.88087229736
137	2017-08-14	3883	3935.90601890135	3289.26102551391	4709.67675397654
138	2017-08-21	3893	3810.00841467055	3182.30755603446	4561.52143193516
139	2017-08-28	3083	3253.19627748358	2715.75005127627	3897.00297155823
140	2017-09-04	3924	3909.21846142569	3261.62102199132	4685.39688581642
141	2017-09-11	3931	3963.47002393833	3305.09439055279	4752.99424898733
142	2017-09-18	3977	3962.72153872013	3302.68593318016	4754.66402532434
143	2017-09-25	3795	4083.58238235533	3401.5837503755	4902.31794870315
144	2017-10-02	4132	4020.70697891381	3347.4113403621	4829.42876346277
145	2017-10-09	3986	4114.51548446799	3423.6775438182	4944.7523767226
146	2017-10-16	4116	4050.57000276683	3368.66996508333	4870.50305235485
147	2017-10-23	3862	3776.57240731127	3139.12765162788	4543.45943538442
148	2017-10-30	4135	4007.31059703531	3329.15233301323	4823.6117229808
149	2017-11-06	4066	4073.82190337073	3382.61727010571	4906.26741814761
150	2017-11-13	4067	4022.88142175556	3338.55754932147	4847.47520281483
151	2017-11-20	4079	3947.57714828612	3274.33960295894	4759.23918447203
152	2017-11-27	3893	4028.41208035583	3339.63562309365	4859.24385790448
153	2017-12-04	3772	3922.24704675111	3249.92154200039	4733.6594736003
154	2017-12-11	3802	3964.71177656209	3283.39339395669	4787.40668119206
155	2017-12-18	3790	3406.39409021372	2819.55248174944	4115.37673902184
156	2017-12-25	1800	1954.82019735699	1617.21113469486	2362.90854175688
157	2018-01-01	3033	3690.39187787902	3066.95303550883	4440.56105673491
158	2018-01-08	4008	4056.62981219579	3369.73146255207	4883.54802632624
159	2018-01-15	4034	4105.15892955404	3408.44024141813	4944.29376584452
160	2018-01-22	4126	4162.74765631505	3454.63447460691	5016.00623091338
161	2018-01-29	4070	4268.19310187107	3540.48612851141	5145.47203225996
162	2018-02-05	4073	4243.5531299505	3518.40483455076	5118.15553169906
163	2018-02-12	3807	4031.83309656675	3341.30823468236	4865.06391413972
164	2018-02-19	3982	4184.10962543686	3465.89483250257	5051.1553880683
165	2018-02-26	3674	4338.58996283996	3592.19380436806	5240.07441991761
166	2018-03-05	4117	4280.89653318204	3542.78830563987	5172.78300220088
167	2018-03-12	4288	4148.21302004484	3387.83982058221	5079.2458235857
168	2018-03-19	4126	3800.97661077905	3101.74766537245	4657.83318126705
169	2018-03-26	3411	3436.60055665649	2802.14857095071	4214.70278501499
170	2018-04-02	3569	3708.6703149445	3021.5691320977	4552.01747954108
171	2018-04-09	4266	4271.46644336258	3477.32165506	5246.9766638421
172	2018-04-16	4414	4257.80618545439	3463.4478467455	5234.354410715
173	2018-04-23	4415	4363.77887481239	3546.8409979083	5368.8806685975
174	2018-04-30	4372	3507.88824846244	2848.93317306368	4319.25890015455
175	2018-05-07	3410	4223.45614863091	3427.38840739266	5204.42381170856
176	2018-05-14	4228	4252.9791644564	3448.64657488442	5244.90735148946
177	2018-05-21	4062	3573.16471748564	2895.14177026661	4409.97612946205
178	2018-05-28	3198	3695.14639023751	2991.65191601541	4564.069359871
179	2018-06-04	3944	4034.16983920747	3263.60388777704	4986.67327628919
180	2018-06-11	3902	3993.08198249485	3227.87393145969	4939.6922114968
181	2018-06-18	3912	4047.12134666844	3269.04461374172	5010.39084196282
182	2018-06-25	3937	4170.75673520832	3366.33212498468	5167.40805673318
183	2018-07-02	3895	3999.98942337325	3226.03896918309	4959.61627864322
184	2018-07-09	3757	3949.90968805598	3183.22815857648	4901.24671138104
185	2018-07-16	3891	3943.15979486	3175.38196539139	4896.57916347205
186	2018-07-23	3713	4059.26272110202	3266.41152315178	5044.56150798454
187	2018-07-30	3958	3935.00603382897	3164.04329925778	4893.82445869268
188	2018-08-06	3666	3881.57259070312	3118.73969580266	4830.991761568
189	2018-08-13	3934	3945.45482023609	3167.6996904182	4914.16966880123
190	2018-08-20	3699	3819.25177903459	3064.09220222387	4760.52389711776
191	2018-08-27	3138	3261.08877410505	2614.35080849309	4067.81674366183
192	2018-09-03	3854	3918.70251675703	3139.22408635635	4891.72769843953
193	2018-09-10	3730	3973.08569760357	3180.44436362906	4963.27184371497
194	2018-09-17	3712	3972.33539650445	3177.50823907637	4965.98193146113
195	2018-09-24	3747	4093.48945755375	3272.02341708624	5121.1907138567
196	2018-10-01	3884	4030.46151369753	3219.29291401298	5046.02111311064
197	2018-10-08	3832	4124.49760567751	3292.00727025987	5167.51000306771
198	2018-10-15	3966	4060.39698747205	3238.49520148116	5090.89026543305
199	2018-10-22	3672	3785.73465342956	3017.24773129809	4749.95364732997
200	2018-10-29	3671	4017.03263119822	3199.28694345249	5043.79614749331
201	2018-11-05	3761	4083.7052989197	3250.0515570936	5131.19520581948
202	2018-11-12	3701	4032.64123189967	3207.11434484184	5070.66276928124
203	2018-11-19	3696	3957.15426465057	3144.83460409609	4979.29838785369
204	2018-11-26	3925	4038.1853082899	3206.94863335792	5084.87738608206
205	2018-12-03	3697	3931.76271040146	3120.21802214996	4954.38392482961
206	2018-12-10	3669	3974.33046281172	3151.76945268899	5011.56663415124
207	2018-12-17	3896	3414.65825614632	2706.02291993461	4308.86631460979
208	2018-12-24	1818	1959.56273684347	1551.80834211875	2474.45900076984
209	2018-12-31	2861	3699.3450436101	2934.82436437049	4663.02308166166
210	2019-01-07	4136	4066.47149845029	3224.25613805347	5128.68386991478
211	2019-01-14	4051	4115.118351064	3260.98841756035	5192.96509980636
212	2019-01-21	3969	4172.84679236806	3304.87533331055	5268.77676052423
213	2019-01-28	3876	4278.54805643359	3386.68933231712	5405.27095193789
214	2019-02-04	4010	4253.84830610479	3365.25386178956	5377.07589219673
215	2019-02-11	3999	4041.61462414109	3195.56899975429	5111.65578691216
216	2019-02-18	3822	4194.26058721902	3314.41396647761	5307.67189959512
217	2019-02-25	3991	4349.11570543369	3434.87483209388	5506.69481243357
