# Supplementary material for: Optimal national prioritization policies for hospital care during the SARS-CoV-2 pandemic
Source: Nat Comput Sci. 2021 Aug 13;1(8):521–31. doi: 10.1038/s43588-021-00111-1 (PMC10766519; doi:10.1038/s43588-021-00111-1)
Supplement: Supplementary file 3 — Source data used for Supplementary Fig. 4. [file 43588_2021_111_MOESM3_ESM.csv]

	date	Admissions	Forecast	lower	upper
1	2015-01-05	3642	NA	NA	NA
2	2015-01-12	3645	NA	NA	NA
3	2015-01-19	3811	NA	NA	NA
4	2015-01-26	3743	NA	NA	NA
5	2015-02-02	3886	NA	NA	NA
6	2015-02-09	3904	NA	NA	NA
7	2015-02-16	3810	NA	NA	NA
8	2015-02-23	3801	NA	NA	NA
9	2015-03-02	4046	NA	NA	NA
10	2015-03-09	3879	NA	NA	NA
11	2015-03-16	3862	NA	NA	NA
12	2015-03-23	4085	NA	NA	NA
13	2015-03-30	4103	NA	NA	NA
14	2015-04-06	3785	NA	NA	NA
15	2015-04-13	3986	NA	NA	NA
16	2015-04-20	3972	NA	NA	NA
17	2015-04-27	4185	NA	NA	NA
18	2015-05-04	3997	NA	NA	NA
19	2015-05-11	4023	NA	NA	NA
20	2015-05-18	4052	NA	NA	NA
21	2015-05-25	3916	NA	NA	NA
22	2015-06-01	4145	NA	NA	NA
23	2015-06-08	4117	NA	NA	NA
24	2015-06-15	4128	NA	NA	NA
25	2015-06-22	3987	NA	NA	NA
26	2015-06-29	4161	NA	NA	NA
27	2015-07-06	4214	NA	NA	NA
28	2015-07-13	4284	NA	NA	NA
29	2015-07-20	4395	NA	NA	NA
30	2015-07-27	4123	NA	NA	NA
31	2015-08-03	4333	NA	NA	NA
32	2015-08-10	4166	NA	NA	NA
33	2015-08-17	4180	NA	NA	NA
34	2015-08-24	4174	NA	NA	NA
35	2015-08-31	3989	NA	NA	NA
36	2015-09-07	4086	NA	NA	NA
37	2015-09-14	4108	NA	NA	NA
38	2015-09-21	4215	NA	NA	NA
39	2015-09-28	3932	NA	NA	NA
40	2015-10-05	4074	NA	NA	NA
41	2015-10-12	4176	NA	NA	NA
42	2015-10-19	4267	NA	NA	NA
43	2015-10-26	4019	NA	NA	NA
44	2015-11-02	4334	NA	NA	NA
45	2015-11-09	4124	NA	NA	NA
46	2015-11-16	4201	NA	NA	NA
47	2015-11-23	4180	NA	NA	NA
48	2015-11-30	4265	NA	NA	NA
49	2015-12-07	4123	NA	NA	NA
50	2015-12-14	4179	NA	NA	NA
51	2015-12-21	4239	NA	NA	NA
52	2015-12-28	3881	NA	NA	NA
53	2016-01-04	4253	NA	NA	NA
54	2016-01-11	3984	NA	NA	NA
55	2016-01-18	4065	NA	NA	NA
56	2016-01-25	4048	NA	NA	NA
57	2016-02-01	4100	NA	NA	NA
58	2016-02-08	4088	NA	NA	NA
59	2016-02-15	4029	NA	NA	NA
60	2016-02-22	4008	NA	NA	NA
61	2016-02-29	4271	NA	NA	NA
62	2016-03-07	4138	NA	NA	NA
63	2016-03-14	4090	NA	NA	NA
64	2016-03-21	4057	NA	NA	NA
65	2016-03-28	3999	NA	NA	NA
66	2016-04-04	4148	NA	NA	NA
67	2016-04-11	4236	NA	NA	NA
68	2016-04-18	4216	NA	NA	NA
69	2016-04-25	4257	NA	NA	NA
70	2016-05-02	4043	NA	NA	NA
71	2016-05-09	4248	NA	NA	NA
72	2016-05-16	4362	NA	NA	NA
73	2016-05-23	4430	NA	NA	NA
74	2016-05-30	4152	NA	NA	NA
75	2016-06-06	4169	NA	NA	NA
76	2016-06-13	4363	NA	NA	NA
77	2016-06-20	4303	NA	NA	NA
78	2016-06-27	4423	NA	NA	NA
79	2016-07-04	4391	NA	NA	NA
80	2016-07-11	4352	NA	NA	NA
81	2016-07-18	4258	NA	NA	NA
82	2016-07-25	4302	NA	NA	NA
83	2016-08-01	4375	NA	NA	NA
84	2016-08-08	4407	NA	NA	NA
85	2016-08-15	4427	NA	NA	NA
86	2016-08-22	4301	NA	NA	NA
87	2016-08-29	4296	NA	NA	NA
88	2016-09-05	4429	NA	NA	NA
89	2016-09-12	4342	NA	NA	NA
90	2016-09-19	4362	NA	NA	NA
91	2016-09-26	4237	NA	NA	NA
92	2016-10-03	4396	NA	NA	NA
93	2016-10-10	4304	NA	NA	NA
94	2016-10-17	4317	NA	NA	NA
95	2016-10-24	4142	NA	NA	NA
96	2016-10-31	4384	NA	NA	NA
97	2016-11-07	4088	NA	NA	NA
98	2016-11-14	4274	NA	NA	NA
99	2016-11-21	4275	NA	NA	NA
100	2016-11-28	4156	NA	NA	NA
101	2016-12-05	4147	NA	NA	NA
102	2016-12-12	4100	NA	NA	NA
103	2016-12-19	4316	NA	NA	NA
104	2016-12-26	3937	NA	NA	NA
105	2017-01-02	3905	NA	NA	NA
106	2017-01-09	3875	NA	NA	NA
107	2017-01-16	3829	NA	NA	NA
108	2017-01-23	3899	NA	NA	NA
109	2017-01-30	4072	NA	NA	NA
110	2017-02-06	4109	NA	NA	NA
111	2017-02-13	4030	NA	NA	NA
112	2017-02-20	4127	NA	NA	NA
113	2017-02-27	4212	NA	NA	NA
114	2017-03-06	4253	NA	NA	NA
115	2017-03-13	4141	4117.35793838915	3873.98568711439	4360.73018966391
116	2017-03-20	4152	4212.35793838915	3959.02276573201	4465.6931110463
117	2017-03-27	4194	4192.35793838916	3929.43710102569	4455.27877575263
118	2017-04-03	4206	4107.85793838915	3835.68882968173	4380.02704709657
119	2017-04-10	4212	4252.35793838915	3971.24465028403	4533.47122649427
120	2017-04-17	3957	4235.35793838915	3945.57640384294	4525.13947293536
121	2017-04-24	4278	4362.35793838915	4064.16002629277	4660.55585048552
122	2017-05-01	4034	4161.35793838915	3854.97476033703	4467.74111644127
123	2017-05-08	4166	4276.85793838914	3962.50255222883	4591.21332454946
124	2017-05-15	4179	4348.35793838915	4026.22758306279	4670.4882937155
125	2017-05-22	4201	4314.35793838915	3984.63589963929	4644.07997713901
126	2017-05-29	3993	4289.85793838914	3952.71512020663	4627.00075657166
127	2017-06-05	4181	4284.35793838915	3939.95419731375	4628.76167946455
128	2017-06-12	4219	4386.85793838915	4035.34322478328	4738.37265199501
129	2017-06-19	4087	4286.35793838915	3927.87327916913	4644.84259760917
130	2017-06-26	4259	4433.35793838914	4068.03628845477	4798.67958832352
131	2017-07-03	4238	4443.85793838915	4071.82492248134	4815.89095429696
132	2017-07-10	4243	4459.35793838914	4080.73250086528	4837.98337591301
133	2017-07-17	4195	4467.85793838914	4082.75291511001	4852.96296166828
134	2017-07-24	4385	4353.85793838914	3962.38056232571	4745.33531445256
135	2017-07-31	4384	4495.35793838914	4097.61028851024	4893.10558826804
136	2017-08-07	4317	4427.85793838914	4023.93733975759	4831.77853702069
137	2017-08-14	4217	4444.85793838914	4034.8573200804	4854.85855669788
138	2017-08-21	4369	4378.85793838914	3962.8661547825	4794.84972199578
139	2017-08-28	4101	4283.85793838914	3861.96005851426	4705.75581826401
140	2017-09-04	4258	4398.85793838914	3971.13550729907	4826.58036947921
141	2017-09-11	4261	4366.35793838914	3932.88921394379	4799.82666283449
142	2017-09-18	4257	4429.85793838914	3990.7181063459	4868.99777043237
143	2017-09-25	4166	4225.85793838914	3781.11930829092	4670.59656848736
144	2017-10-02	4230	4376.35793838914	3926.09012239923	4826.62575437905
145	2017-10-09	4166	4381.35793838914	3925.62801493555	4837.08786184272
146	2017-10-16	4333	4433.35793838914	3972.23060223817	4894.48527454011
147	2017-10-23	4195	4221.85793838913	3755.39563856162	4688.32023821665
148	2017-10-30	4274	4500.35793838914	4028.62100515722	4972.09487162105
149	2017-11-06	4090	4247.35793838914	3770.40470044045	4724.31117633782
150	2017-11-13	4209	4378.85793838914	3896.74483111615	4860.97104566213
151	2017-11-20	4119	4368.85793838914	3881.63960414965	4856.07627262862
152	2017-11-27	4138	4351.85793838914	3859.58731948752	4844.12855729076
153	2017-12-04	4073	4276.35793838914	3779.08636344395	4773.62951333432
154	2017-12-11	4070	4280.85793838913	3778.63520268002	4783.08067409824
155	2017-12-18	4297	4418.85793838914	3911.73237871202	4925.98349806626
156	2017-12-25	3837	4050.35793838914	3538.37650289317	4562.3393738851
157	2018-01-01	3770	4168.83161748096	3654.95338980477	4682.70984515715
158	2018-01-08	3867	4070.16495081429	3552.02439158842	4588.30551004016
159	2018-01-15	3847	4137.16495081429	3614.79683793778	4659.53306369081
160	2018-01-22	4075	4132.1649508143	3605.60322453195	4658.72667709664
161	2018-01-29	4092	4254.83161748096	3724.10941347899	4785.55382148294
162	2018-02-05	4103	4269.16495081429	3734.31463151366	4804.01527011493
163	2018-02-12	3903	4191.83161748096	3652.88480165285	4730.77843330907
164	2018-02-19	4160	4214.16495081429	3671.15254163147	4757.17735999711
165	2018-02-26	3935	4411.83161748096	3864.78382910977	4958.87940585215
166	2018-03-05	4215	4325.49828414763	3774.44466697678	4876.55190131848
167	2018-03-12	4233	4258.61759694401	3687.50854956846	4829.72664431956
168	2018-03-19	4209	4353.61759694401	3775.33280059766	4931.90239329036
169	2018-03-26	4139	4333.61759694401	3748.24500843608	4918.99018545195
170	2018-04-02	4413	4249.117596944	3656.74201585746	4841.49317803054
171	2018-04-09	4279	4393.61759694401	3794.3208501159	4992.91434377211
172	2018-04-16	4537	4376.61759694401	3770.47870819829	4982.75648568972
173	2018-04-23	4389	4503.61759694401	3890.71294355897	5116.52225032904
174	2018-04-30	4654	4302.617596944	3683.02105415817	4922.21413972984
175	2018-05-07	4286	4418.117596944	3791.90067165109	5044.33452223691
176	2018-05-14	4515	4489.61759694401	3856.84955159529	5122.38564229273
177	2018-05-21	4558	4455.617596944	3816.36556456117	5094.86962932683
178	2018-05-28	4249	4431.117596944	3785.44668804635	5076.78850584165
179	2018-06-04	4630	4425.617596944	3773.59099910627	5077.64419478173
180	2018-06-11	4543	4528.117596944	3869.79666762534	5186.43852626266
181	2018-06-18	4541	4427.617596944	3763.06195016179	5092.17324372622
182	2018-06-25	4308	4574.617596944	3903.88518430744	5245.35000958056
183	2018-07-02	4459	4585.117596944	3908.26478351084	5261.97041037717
184	2018-07-09	4471	4600.617596944	3917.69923231794	5283.53596157006
185	2018-07-16	4641	4609.117596944	3920.18708199008	5298.04811189792
186	2018-07-23	4507	4495.11759694399	3800.22694646307	5190.00824742492
187	2018-07-30	4791	4636.617596944	3935.81749861571	5337.41769527229
188	2018-08-06	4725	4569.117596944	3862.45746681914	5275.77772706886
189	2018-08-13	4964	4586.117596944	3873.6456317417	5298.58956214629
190	2018-08-20	4712	4520.117596944	3801.88082338645	5238.35437050155
191	2018-08-27	4276	4425.11759694399	3701.16191834102	5149.07327554696
192	2018-09-03	4769	4540.117596944	3810.48783722155	5269.74735666644
193	2018-09-10	4593	4507.617596944	3772.35754229411	5242.87765159389
194	2018-09-17	4576	4571.117596944	3830.2700352588	5311.96515862919
195	2018-09-24	4451	4367.11759694399	3620.7243551833	5113.51083870469
196	2018-10-01	4733	4517.61759694399	3765.71957657343	5269.51561731456
197	2018-10-08	4630	4522.61759694399	3765.25480757003	5279.98038631796
198	2018-10-15	4650	4574.617596944	3811.82918826211	5337.40600562589
199	2018-10-22	4400	4363.11759694399	3594.94188910718	5131.2933047808
200	2018-10-29	4505	4641.61759694399	3868.09210945071	5415.14308443728
201	2018-11-05	4475	4388.617596944	3609.77907613698	5167.45611775101
202	2018-11-12	4482	4520.11759694399	3736.00204220477	5304.23315168321
203	2018-11-19	4626	4510.11759694399	3720.7602856615	5299.47490822649
204	2018-11-26	4496	4493.117596944	3698.5531083301	5287.6820855579
205	2018-12-03	4567	4417.617596944	3617.87983476354	5217.35535912445
206	2018-12-10	4531	4422.11759694398	3617.23981122211	5226.99538266586
207	2018-12-17	4797	4560.117596944	3750.13240470918	5370.10278917882
208	2018-12-24	4444	4191.61759694399	3376.55700206112	5006.67819182686
209	2018-12-31	4416	4310.09127603581	3490.10198323133	5130.08056884029
210	2019-01-07	4458	4211.42460936915	3387.42178797416	5035.42743076413
211	2019-01-14	4441	4278.42460936915	3450.4277138316	5106.42150490669
212	2019-01-21	4264	4273.42460936915	3441.45281395015	5105.39640478815
213	2019-01-28	4487	4396.09127603582	3560.16348147122	5232.01907060041
214	2019-02-04	4470	4410.42460936915	3570.55944931158	5250.28976942673
215	2019-02-11	4430	4333.09127603582	3489.30712328617	5176.87542878547
216	2019-02-18	4383	4355.42460936915	3507.7395819065	5203.1096368318
217	2019-02-25	4442	4553.09127603582	3701.52324285393	5404.6593092177
