# Supplementary material for: Optimal national prioritization policies for hospital care during the SARS-CoV-2 pandemic
Source: Nat Comput Sci. 2021 Aug 13;1(8):521–31. doi: 10.1038/s43588-021-00111-1 (PMC10766519; doi:10.1038/s43588-021-00111-1)
Supplement: Supplementary file 4 — Source data used for Supplementary Fig. 5. [file 43588_2021_111_MOESM4_ESM.xlsx]

## Sheet: Sheet1
Rt1.1LD1stDec				Rt1.1LD1stFeb				Rt1.1LD1stJan				Rt1.2LD1stDec				Rt1.2LD1stFeb				Rt1.2LD1stJan				Rt1.05LD1stDec				Rt1.05LD1stFeb				Rt1.05LD1stJan				Rt1.15LD1stDec				Rt1.15LD1stFeb				Rt1.15LD1stFeb
Week	0-24	25-64	65+		Week	0-24	25-64	65+		Week	0-24	25-64	65+		Week	0-24	25-64	65+		Week	0-24	25-64	65+		Week	0-24	25-64	65+		Week	0-24	25-64	65+		Week	0-24	25-64	65+		Week	0-24	25-64	65+		Week	0-24	25-64	65+
1	37.6251	283.009	44.5881		1	37.6251	283.009	44.5881		1	37.6251	283.009	44.5881		1	37.6251	283.009	44.5881		1	37.6251	283.009	44.5881		1	37.6251	283.009	44.5881		1	37.6251	283.009	44.5881		1	37.6251	283.009	44.5881		1	37.6251	283.009	44.5881		1	37.6251	283.009	44.5881
2	126.544	951.783	150.065		2	126.544	951.783	150.065		2	126.544	951.783	150.065		2	126.544	951.783	150.065		2	126.544	951.783	150.065		2	126.544	951.783	150.065		2	126.544	951.783	150.065		2	126.544	951.783	150.065		2	126.544	951.783	150.065		2	126.544	951.783	150.065
3	424.125	3189.51	504.121		3	424.125	3189.51	504.121		3	424.125	3189.51	504.121		3	424.125	3189.51	504.121		3	424.125	3189.51	504.121		3	424.125	3189.51	504.121		3	424.125	3189.51	504.121		3	424.125	3189.51	504.121		3	424.125	3189.51	504.121		3	424.125	3189.51	504.121
4	1279.12	9600.25	1563.08		4	1279.12	9600.25	1563.08		4	1279.12	9600.25	1563.08		4	1279.12	9600.25	1563.08		4	1279.12	9600.25	1563.08		4	1279.12	9600.25	1563.08		4	1279.12	9600.25	1563.08		4	1279.12	9600.25	1563.08		4	1279.12	9600.25	1563.08		4	1279.12	9600.25	1563.08
5	1561.61	11498.5	2334.49		5	1561.61	11498.5	2334.49		5	1561.61	11498.5	2334.49		5	1561.61	11498.5	2334.49		5	1561.61	11498.5	2334.49		5	1561.61	11498.5	2334.49		5	1561.61	11498.5	2334.49		5	1561.61	11498.5	2334.49		5	1561.61	11498.5	2334.49		5	1561.61	11498.5	2334.49
6	1221.77	8683.36	2240.23		6	1221.77	8683.36	2240.23		6	1221.77	8683.36	2240.23		6	1221.77	8683.36	2240.23		6	1221.77	8683.36	2240.23		6	1221.77	8683.36	2240.23		6	1221.77	8683.36	2240.23		6	1221.77	8683.36	2240.23		6	1221.77	8683.36	2240.23		6	1221.77	8683.36	2240.23
7	947.899	6478.93	1916.29		7	947.899	6478.93	1916.29		7	947.899	6478.93	1916.29		7	947.899	6478.93	1916.29		7	947.899	6478.93	1916.29		7	947.899	6478.93	1916.29		7	947.899	6478.93	1916.29		7	947.899	6478.93	1916.29		7	947.899	6478.93	1916.29		7	947.899	6478.93	1916.29
8	774.011	5110.8	1609.22		8	774.011	5110.8	1609.22		8	774.011	5110.8	1609.22		8	774.011	5110.8	1609.22		8	774.011	5110.8	1609.22		8	774.011	5110.8	1609.22		8	774.011	5110.8	1609.22		8	774.011	5110.8	1609.22		8	774.011	5110.8	1609.22		8	774.011	5110.8	1609.22
9	662.992	4264.09	1375.89		9	662.992	4264.09	1375.89		9	662.992	4264.09	1375.89		9	662.992	4264.09	1375.89		9	662.992	4264.09	1375.89		9	662.992	4264.09	1375.89		9	662.992	4264.09	1375.89		9	662.992	4264.09	1375.89		9	662.992	4264.09	1375.89		9	662.992	4264.09	1375.89
10	587.24	3709.23	1207.29		10	587.24	3709.23	1207.29		10	587.24	3709.23	1207.29		10	587.24	3709.23	1207.29		10	587.24	3709.23	1207.29		10	587.24	3709.23	1207.29		10	587.24	3709.23	1207.29		10	587.24	3709.23	1207.29		10	587.24	3709.23	1207.29		10	587.24	3709.23	1207.29
11	531.052	3315.74	1082.77		11	531.052	3315.74	1082.77		11	531.052	3315.74	1082.77		11	531.052	3315.74	1082.77		11	531.052	3315.74	1082.77		11	531.052	3315.74	1082.77		11	531.052	3315.74	1082.77		11	531.052	3315.74	1082.77		11	531.052	3315.74	1082.77		11	531.052	3315.74	1082.77
12	485.979	3013.08	985.701		12	485.979	3013.08	985.701		12	485.979	3013.08	985.701		12	485.979	3013.08	985.701		12	485.979	3013.08	985.701		12	485.979	3013.08	985.701		12	485.979	3013.08	985.701		12	485.979	3013.08	985.701		12	485.979	3013.08	985.701		12	485.979	3013.08	985.701
13	447.449	2762.99	905.234		13	447.449	2762.99	905.234		13	447.449	2762.99	905.234		13	447.449	2762.99	905.234		13	447.449	2762.99	905.234		13	447.449	2762.99	905.234		13	447.449	2762.99	905.234		13	447.449	2762.99	905.234		13	447.449	2762.99	905.234		13	447.449	2762.99	905.234
14	413.013	2544.8	834.972		14	413.013	2544.8	834.972		14	413.013	2544.8	834.972		14	413.013	2544.8	834.972		14	413.013	2544.8	834.972		14	413.013	2544.8	834.972		14	413.013	2544.8	834.972		14	413.013	2544.8	834.972		14	413.013	2544.8	834.972		14	413.013	2544.8	834.972
15	381.48	2348.05	771.54		15	381.48	2348.05	771.54		15	381.48	2348.05	771.54		15	381.48	2348.05	771.54		15	381.48	2348.05	771.54		15	381.48	2348.05	771.54		15	381.48	2348.05	771.54		15	381.48	2348.05	771.54		15	381.48	2348.05	771.54		15	381.48	2348.05	771.54
16	352.13	2166.6	712.927		16	352.13	2166.6	712.927		16	352.13	2166.6	712.927		16	352.13	2166.6	712.927		16	352.13	2166.6	712.927		16	352.13	2166.6	712.927		16	352.13	2166.6	712.927		16	352.13	2166.6	712.927		16	352.13	2166.6	712.927		16	352.13	2166.6	712.927
17	324.625	1997.42	658.147		17	324.625	1997.42	658.147		17	324.625	1997.42	658.147		17	324.625	1997.42	658.147		17	324.625	1997.42	658.147		17	324.625	1997.42	658.147		17	324.625	1997.42	658.147		17	324.625	1997.42	658.147		17	324.625	1997.42	658.147		17	324.625	1997.42	658.147
18	298.794	1838.94	606.699		18	298.794	1838.94	606.699		18	298.794	1838.94	606.699		18	298.794	1838.94	606.699		18	298.794	1838.94	606.699		18	298.794	1838.94	606.699		18	298.794	1838.94	606.699		18	298.794	1838.94	606.699		18	298.794	1838.94	606.699		18	298.794	1838.94	606.699
19	274.556	1690.38	558.345		19	274.556	1690.38	558.345		19	274.556	1690.38	558.345		19	274.556	1690.38	558.345		19	274.556	1690.38	558.345		19	274.556	1690.38	558.345		19	274.556	1690.38	558.345		19	274.556	1690.38	558.345		19	274.556	1690.38	558.345		19	274.556	1690.38	558.345
20	251.859	1551.29	512.965		20	251.859	1551.29	512.965		20	251.859	1551.29	512.965		20	251.859	1551.29	512.965		20	251.859	1551.29	512.965		20	251.859	1551.29	512.965		20	251.859	1551.29	512.965		20	251.859	1551.29	512.965		20	251.859	1551.29	512.965		20	251.859	1551.29	512.965
21	230.657	1421.31	470.459		21	230.657	1421.31	470.459		21	230.657	1421.31	470.459		21	230.657	1421.31	470.459		21	230.657	1421.31	470.459		21	230.657	1421.31	470.459		21	230.657	1421.31	470.459		21	230.657	1421.31	470.459		21	230.657	1421.31	470.459		21	230.657	1421.31	470.459
22	210.891	1300.07	430.728		22	210.891	1300.07	430.728		22	210.891	1300.07	430.728		22	210.891	1300.07	430.728		22	210.891	1300.07	430.728		22	210.891	1300.07	430.728		22	210.891	1300.07	430.728		22	210.891	1300.07	430.728		22	210.891	1300.07	430.728		22	210.891	1300.07	430.728
23	192.547	1187.48	393.759		23	192.547	1187.48	393.759		23	192.547	1187.48	393.759		23	192.547	1187.48	393.759		23	192.547	1187.48	393.759		23	192.547	1187.48	393.759		23	192.547	1187.48	393.759		23	192.547	1187.48	393.759		23	192.547	1187.48	393.759		23	192.547	1187.48	393.759
24	175.562	1083.15	359.444		24	175.562	1083.15	359.444		24	175.562	1083.15	359.444		24	175.562	1083.15	359.444		24	175.562	1083.15	359.444		24	175.562	1083.15	359.444		24	175.562	1083.15	359.444		24	175.562	1083.15	359.444		24	175.562	1083.15	359.444		24	175.562	1083.15	359.444
25	159.871	986.703	327.668		25	159.871	986.703	327.668		25	159.871	986.703	327.668		25	159.871	986.703	327.668		25	159.871	986.703	327.668		25	159.871	986.703	327.668		25	159.871	986.703	327.668		25	159.871	986.703	327.668		25	159.871	986.703	327.668		25	159.871	986.703	327.668
26	145.406	897.732	298.315		26	145.406	897.732	298.315		26	145.406	897.732	298.315		26	145.406	897.732	298.315		26	145.406	897.732	298.315		26	145.406	897.732	298.315		26	145.406	897.732	298.315		26	145.406	897.732	298.315		26	145.406	897.732	298.315		26	145.406	897.732	298.315
27	135.026	833.898	277.27		27	135.026	833.898	277.27		27	135.026	833.898	277.27		27	136.481	842.885	280.259		27	136.481	842.885	280.259		27	136.481	842.885	280.259		27	134.308	829.466	275.795		27	134.308	829.466	275.795		27	134.308	829.466	275.795		27	135.752	838.38	278.761
28	140.148	865.628	287.966		28	140.148	865.628	287.966		28	140.148	865.628	287.966		28	151.077	933.036	310.386		28	151.077	933.036	310.386		28	151.077	933.036	310.386		28	134.96	833.622	277.32		28	134.96	833.622	277.32		28	134.96	833.622	277.32		28	145.531	898.829	299.009
29	151.669	936.708	311.745		29	151.669	936.708	311.745		29	151.669	936.708	311.745		29	177.531	1096.16	364.807		29	177.531	1096.16	364.807		29	177.531	1096.16	364.807		29	140.04	865.001	287.885		29	140.04	865.001	287.885		29	140.04	865.001	287.885		29	164.175	1013.82	337.406
30	165.036	1019.26	339.395		30	165.036	1019.26	339.395		30	165.036	1019.26	339.395		30	210.172	1297.59	432.115		30	210.172	1297.59	432.115		30	210.172	1297.59	432.115		30	145.935	901.446	300.16		30	145.935	901.446	300.16		30	145.935	901.446	300.16		30	186.422	1151.14	383.325
31	179.585	1109.24	369.595		31	179.585	1109.24	369.595		31	179.585	1109.24	369.595		31	248.761	1536.04	511.968		31	248.761	1536.04	511.968		31	248.761	1536.04	511.968		31	152.066	939.43	312.982		31	152.066	939.43	312.982		31	152.066	939.43	312.982		31	211.671	1307.2	435.618
32	195.19	1205.89	402.098		32	195.19	1205.89	402.098		32	195.19	1205.89	402.098		32	293.898	1815.33	605.721		32	293.898	1815.33	605.721		32	293.898	1815.33	605.721		32	158.319	978.256	326.118		32	158.319	978.256	326.118		32	158.319	978.256	326.118		32	239.99	1482.48	494.477
33	211.847	1309.19	436.906		33	211.847	1309.19	436.906		33	211.847	1309.19	436.906		33	346.403	2140.63	715.214		33	346.403	2140.63	715.214		33	346.403	2140.63	715.214		33	164.636	1017.54	339.437		33	164.636	1017.54	339.437		33	164.636	1017.54	339.437		33	271.6	1678.37	560.403
34	229.539	1419.03	473.998		34	229.539	1419.03	473.998		34	229.539	1419.03	473.998		34	407.013	2516.68	842.192		34	407.013	2516.68	842.192		34	407.013	2516.68	842.192		34	170.992	1057.12	352.885		34	170.992	1057.12	352.885		34	170.992	1057.12	352.885		34	306.667	1895.95	633.815
35	248.233	1535.23	513.321		35	248.233	1535.23	513.321		35	248.233	1535.23	513.321		35	476.471	2948.32	988.479		35	476.471	2948.32	988.479		35	476.471	2948.32	988.479		35	177.36	1096.82	366.404		35	177.36	1096.82	366.404		35	177.36	1096.82	366.404		35	345.337	2136.19	715.105
36	267.914	1657.7	554.868		36	267.914	1657.7	554.868		36	267.914	1657.7	554.868		36	555.43	3439.88	1155.81		36	555.43	3439.88	1155.81		36	555.43	3439.88	1155.81		36	183.703	1136.42	379.917		36	183.703	1136.42	379.917		36	183.703	1136.42	379.917		36	387.742	2400	804.656
37	288.513	1786.03	598.522		37	288.513	1786.03	598.522		37	288.513	1786.03	598.522		37	644.245	3993.99	1345.41		37	644.245	3993.99	1345.41		37	644.245	3993.99	1345.41		37	190.001	1175.78	393.384		37	190.001	1175.78	393.384		37	190.001	1175.78	393.384		37	433.943	2687.88	902.733
38	309.938	1919.69	644.122		38	309.938	1919.69	644.122		38	309.938	1919.69	644.122		38	742.907	4611.08	1557.87		38	742.907	4611.08	1557.87		38	742.907	4611.08	1557.87		38	196.213	1214.66	406.721		38	196.213	1214.66	406.721		38	196.213	1214.66	406.721		38	483.761	2998.84	1009.13
39	332.115	2058.23	691.54		39	332.108	2058.19	691.527		39	332.108	2058.19	691.527		39	851.028	5289.33	1793.11		39	851.02	5289.29	1793.09		39	851.02	5289.29	1793.09		39	202.312	1252.88	419.869		39	202.31	1252.86	419.864		39	202.31	1252.86	419.864		39	537.082	3332.35	1123.78
40	351.139	2177.46	732.643		40	354.926	2200.95	740.563		40	354.926	2200.95	740.563		40	947.319	5896.67	2006.54		40	967.531	6022.73	2049.69		40	967.531	6022.73	2049.69		40	207.16	1283.38	430.461		40	208.27	1290.27	432.772		40	208.27	1290.27	432.772		40	584.111	3627.65	1226.23
41	351.279	2179.84	734.527		41	378.148	2346.5	790.76		41	378.148	2346.5	790.76		41	945.78	5896.88	2014.34		41	1090.73	6801.49	2324.97		41	1090.73	6801.49	2324.97		41	206.219	1278.1	429.066		41	214.042	1326.54	445.335		41	214.042	1326.54	445.335		41	585.163	3638.15	1232.75
42	343.669	2134.31	720.287		42	401.653	2494.11	841.889		42	401.653	2494.11	841.889		42	903.208	5642	1934.98		42	1217.86	7609.11	2614.02		42	1217.86	7609.11	2614.02		42	202.909	1258.17	422.756		42	219.599	1361.54	457.5		42	219.599	1361.54	457.5		42	567.066	3530.03	1199.12
43	334.236	2077.36	702.118		43	425.217	2642.39	893.506		43	425.217	2642.4	893.507		43	851.632	5329.73	1835		43	1345.6	8425.5	2910.59		43	1345.6	8425.5	2910.59		43	198.996	1234.48	415.161		43	224.912	1395.06	469.204		43	224.912	1395.06	469.204		43	544.61	3394.43	1155.9
44	324.046	2015.49	682.192		44	448.603	2789.92	945.141		44	448.066	2786.57	944.003		44	796.946	4996.21	1726.5		44	1469.8	9225.03	3206.39		44	1466.41	9203.68	3198.88		44	194.798	1208.96	406.927		44	229.937	1426.84	480.352		44	229.801	1425.99	480.068		44	520.422	3247.43	1108.44
45	313.331	1950.18	660.998		45	471.544	2935.02	996.246		45	452.516	2816.57	955.958		45	741.189	4654.17	1613.82		45	1585.54	9977.13	3491.1		45	1467.8	9234.57	3229.18		45	190.394	1182.11	398.218		45	234.652	1456.73	490.896		45	229.797	1426.6	480.735		45	495.216	3093.47	1058.24
46	302.21	1882.17	638.796		46	493.737	3075.83	1046.19		46	438.67	2732.94	929.365		46	685.479	4310.77	1499.52		46	1687.92	10650.7	3753.8		46	1354.65	8544.58	3005.97		46	185.795	1154.01	389.064		46	239.014	1484.47	500.746		46	225.022	1397.65	471.448		46	469.438	2935.4	1006.29
47	290.809	1812.27	615.86		47	514.921	3210.72	1094.43		47	420.983	2625.27	894.454		47	630.712	3971.81	1385.69		47	1772.01	11213.9	3982.85		47	1222.41	7730.35	2735.38		47	181.054	1124.98	379.574		47	242.995	1509.87	509.836		47	219.206	1362.22	459.946		47	443.426	2775.37	953.332
48	279.228	1741.11	592.403		48	534.834	3338.04	1140.39		48	402.201	2510.42	856.886		48	577.633	3642.15	1274.13		48	1833.73	11639.7	4167.66		48	1090.71	6914.2	2459.71		48	176.194	1095.18	369.8		48	246.576	1532.83	518.127		48	213.017	1324.4	447.602		48	417.445	2615.06	899.966
49	267.533	1669.11	568.578		49	544.37	3400.85	1164.52		49	382.983	2392.48	818.043		49	526.77	3325.29	1166.19		49	1817.9	11574	4177.65		49	965.251	6132.28	2192.04		49	171.218	1064.62	359.749		49	247.714	1540.62	521.303		49	206.659	1285.44	434.831		49	391.765	2456.23	846.809
50	255.811	1596.82	544.568		50	524.469	3279.92	1125.67		50	363.6	2273.18	778.524		50	478.492	3023.73	1062.86		50	1622.31	10358.9	3766.95		50	848.166	5398.97	1938.17		50	166.175	1033.61	349.521		50	241.961	1505.61	509.993		50	200.156	1245.53	421.698		50	366.582	2300.13	794.32
51	244.119	1524.61	520.505		51	495.852	3104.37	1067.84		51	344.223	2153.63	738.722		51	433.13	2739.72	965.028		51	1391.97	8914.07	3264.34		51	740.682	4722.98	1701.9		51	161.079	1002.24	339.152		51	234.114	1457.56	494.238		51	193.55	1204.91	408.291		51	342.076	2147.93	742.922
52	232.542	1453.01	496.573		52	465.829	2919.49	1006.42		52	325.037	2034.99	699.053		52	390.833	2474.34	873.196		52	1176.96	7557.5	2784.96		52	643.373	4108.78	1485.48		52	155.935	970.542	328.647		52	225.789	1406.46	477.397		52	186.891	1163.9	394.719		52	318.406	2000.66	692.999
53	221.13	1382.33	472.885		53	435.9	2734.59	944.584		53	306.18	1918.17	659.837		53	351.644	2228.01	787.607		53	985.946	6346.15	2351.25		53	556.256	3557.21	1289.78		53	150.786	938.782	318.101		53	217.347	1354.53	460.217		53	180.203	1122.67	381.035		53	295.663	1858.94	644.786
54	209.916	1312.81	449.523		54	406.496	2552.42	883.318		54	287.745	1803.78	621.296		54	315.549	2000.75	708.359		54	820.097	5289.59	1968.77		54	479.003	3066.79	1114.75		54	145.642	907.024	307.536		54	208.862	1302.23	442.86		54	173.511	1081.36	367.295		54	273.936	1723.35	598.517
55	198.952	1244.75	426.602		55	377.893	2374.78	823.285		55	269.823	1692.4	583.65		55	282.525	1792.52	635.515		55	678.144	4381.75	1637.14		55	411.034	2634.33	959.625		55	140.512	875.324	296.97		55	200.36	1249.76	425.392		55	166.851	1040.21	353.577		55	253.301	1594.41	554.387
56	188.295	1178.54	404.25		56	350.318	2203.18	765.037		56	252.527	1584.77	547.16		56	252.428	1602.49	568.848		56	558.011	3610.96	1353.47		56	351.643	2255.69	823.23		56	135.41	843.778	286.437		56	191.928	1197.64	407.999		56	160.244	999.349	339.927		56	233.772	1472.23	512.463
57	177.95	1114.2	382.489		57	323.903	2038.5	708.919		57	235.887	1481.08	511.915		57	225.12	1429.88	508.138		57	457.311	2963.08	1113.57		57	300.084	1926.43	704.19		57	130.374	812.611	276.015		57	183.582	1146.01	390.726		57	153.709	958.894	326.387		57	215.376	1357.01	472.833
58	167.948	1051.95	361.391		58	298.763	1881.5	655.234		58	219.958	1381.72	478.053		58	200.427	1273.64	453.063		58	373.548	2422.93	912.555		58	255.516	1641.41	600.825		58	125.396	781.783	265.69		58	175.337	1094.94	373.605		58	147.27	919.007	313.014		58	198.112	1248.78	435.525
59	158.306	991.886	341.001		59	274.957	1732.62	604.164		59	204.763	1286.83	445.645		59	178.179	1132.74	403.298		59	304.287	1975.45	745.344		59	217.148	1395.73	511.494		59	120.494	751.406	255.502		59	167.257	1044.84	356.776		59	140.946	879.799	299.847		59	181.96	1147.42	400.518
60	149.043	934.139	321.365		60	252.522	1592.13	555.834		60	190.326	1196.59	414.757		60	158.202	1006.11	358.494		60	247.31	1606.74	607.116		60	184.253	1184.88	434.654		60	115.674	721.522	245.465		60	159.347	995.753	340.256		60	134.747	841.334	286.908		60	166.904	1052.87	367.803
61	140.169	878.781	302.513		61	231.499	1460.32	510.377		61	176.664	1111.12	385.447		61	140.298	892.537	318.25		61	200.626	1304.24	493.4		61	156.131	1004.45	368.779		61	110.952	692.225	235.613		61	151.614	947.731	324.066		61	128.686	803.704	274.233		61	152.903	964.868	337.306
62	131.68	825.791	284.442		62	211.859	1337.06	467.764		62	163.764	1030.35	357.699		62	124.28	790.87	282.175		62	162.511	1057	400.253		62	132.147	850.455	312.465		62	106.337	663.578	225.969		62	144.106	901.066	308.308		62	122.786	767.054	261.87		62	139.912	883.165	308.948
63	123.576	775.171	267.157		63	193.569	1222.15	427.958		63	151.609	954.184	331.491		63	110.002	700.192	249.959		63	131.478	855.516	324.212		63	111.738	719.326	264.447		63	101.829	635.579	216.532		63	136.819	855.744	292.98		63	117.047	731.378	249.82		63	127.899	807.563	282.672
64	115.877	727.05	250.704		64	176.613	1115.53	390.951		64	140.211	882.72	306.864		64	97.2827	619.377	221.217		64	106.262	691.673	262.287		64	94.3986	607.861	223.585		64	97.4282	608.233	207.305		64	129.759	811.812	278.1		64	111.467	696.668	238.083		64	116.804	737.702	258.362
65	108.558	681.29	235.042		65	160.933	1016.86	356.642		65	129.532	815.717	283.743		65	85.9721	547.477	195.622		65	85.8076	558.691	211.968		65	79.6975	513.309	188.888		65	93.1617	581.709	198.346		65	122.945	769.377	263.709		65	106.073	663.105	226.72		65	106.577	673.271	235.917
66	101.617	637.866	220.163		66	146.469	925.768	324.922		66	119.55	753.052	262.091		66	75.9273	483.599	172.864		66	69.2505	450.992	171.178		66	67.2467	433.197	159.467		66	89.0154	555.921	189.628		66	116.386	728.507	249.831		66	100.859	630.642	215.718		66	97.1713	613.985	215.242
67	95.0471	596.747	206.06		67	133.16	841.902	295.675		67	110.238	694.563	241.86		67	67.0179	426.922	152.656		67	55.8566	363.833	138.142		67	56.7096	365.376	134.543		67	84.9957	530.91	181.165		67	110.079	689.189	236.465		67	95.8279	599.302	205.086		67	88.5303	559.497	196.224
68	88.8405	557.885	192.719		68	120.937	764.829	268.763		68	101.567	640.074	222.992		68	59.127	376.708	134.741		68	45.0328	293.375	111.421		68	47.8022	308.028	113.455		68	81.1039	506.686	172.962		68	104.028	651.445	223.619		68	90.9811	569.098	194.829		68	80.6054	509.505	178.759
69	82.9854	521.209	180.118		69	109.743	694.207	244.075		69	93.5113	589.426	205.437		69	52.1424	332.25	118.87		69	36.2935	236.471	89.8286		69	40.2831	259.605	95.6409		69	77.344	483.273	165.026		69	98.227	615.247	211.287		69	86.3177	540.026	184.948		69	73.3469	463.701	162.746
70	77.467	486.63	168.228		70	99.5048	629.584	221.46		70	86.0342	542.398	189.122		70	45.9613	292.898	104.815		70	29.2422	190.547	72.3961		70	33.9351	218.716	80.5923		70	73.7177	460.685	157.365		70	92.6871	580.66	199.493		70	81.8448	512.129	175.458		70	66.703	421.761	148.074
71	72.2685	454.045	157.016		71	90.1497	570.509	200.767		71	79.0976	498.754	173.97		71	40.5014	258.129	92.3919		71	23.5557	153.505	58.3308		71	28.5797	184.215	67.8898		71	70.2184	438.881	149.964		71	87.3996	547.636	188.222		71	77.5561	485.372	166.349		71	60.6327	383.431	134.656
72	67.3889	423.449	146.481		72	81.6198	516.624	181.876		72	72.6829	458.379	159.941		72	35.6807	227.424	81.4166		72	18.9714	123.639	46.9873		72	24.0642	155.12	57.175		72	66.851	417.892	142.834		72	82.3557	516.121	177.456		72	73.442	459.696	157.601		72	55.0909	348.429	122.396
73	62.8064	394.707	136.578		73	73.8573	467.568	164.665		73	66.7532	421.045	146.96		73	31.4248	200.313	71.7222		73	15.2763	99.5632	37.841		73	20.2589	130.598	48.1418		73	63.6156	397.719	135.978		73	77.5512	486.092	167.19		73	69.5118	435.158	149.235		73	50.0332	316.477	111.198
74	58.506	367.728	127.277		74	66.7942	422.918	148.989		74	61.2755	386.547	134.958		74	27.6686	176.382	63.1625		74	12.2998	80.1674	30.4715		74	17.0529	109.936	40.5291		74	60.5036	378.311	129.377		74	72.9925	457.587	157.438		74	65.7601	411.728	141.242		74	45.4233	287.347	100.985
75	54.4741	342.426	118.549		75	60.376	382.333	134.73		75	56.2194	354.695	123.871		75	24.3576	155.284	55.6142		75	9.90257	64.545	24.5349		75	14.3523	92.5295	34.1147		75	57.5194	359.695	123.043		75	68.6612	430.497	148.164		75	62.1785	389.355	133.604		75	41.2253	260.815	91.6789
76	50.7034	318.758	110.381		76	54.5499	345.482	121.777		76	51.5612	325.343	113.648		76	21.439	136.684	48.9582		76	7.97176	51.9615	19.7526		76	12.0772	77.8652	28.71		76	54.6606	341.856	116.969		76	64.554	404.801	139.361		76	58.7624	368.009	126.313		76	37.403	236.653	83.2008
77	47.1749	296.605	102.732		77	49.2669	312.058	110.021		77	47.2709	298.303	104.225		77	18.8671	120.292	43.091		77	6.41652	41.8252	15.9		77	10.1628	65.524	24.161		77	51.9209	324.757	111.144		77	60.661	380.438	131.01		77	55.5118	347.692	119.369		77	33.9263	214.672	75.4851
78	43.8767	275.894	95.5782		78	44.4802	281.768	99.3634		78	43.3228	273.415	95.5492		78	16.601	105.849	37.9202		78	5.16495	33.6676	12.7993		78	8.55111	55.1341	20.3308		78	49.2951	308.365	105.558		78	56.9783	357.385	123.103		78	52.4186	328.354	112.757		78	30.7644	194.678	68.4649
79	40.7936	256.531	88.8868		79	40.1439	254.322	89.7024		79	39.6897	250.508	87.5605		79	14.6055	93.129	33.3658		79	4.15724	27.0992	10.3024		79	7.19402	46.3852	17.1053		79	46.7906	292.727	100.225		79	53.4981	335.594	115.625		79	49.4772	309.961	106.465		79	27.8907	176.504	62.0819
80	37.9171	238.461	82.6403		80	36.2178	229.468	80.9504		80	36.3507	229.452	80.2146		80	12.8487	81.9296	29.3553		80	3.34601	21.8115	8.29234		80	6.05244	39.0252	14.3917		80	44.3959	277.771	95.1236		80	50.2061	314.977	108.546		80	46.6845	292.494	100.486		80	25.2811	159.999	56.2834
81	35.2345	221.607	76.8119		81	32.6702	207.007	73.0382		81	33.2857	210.12	73.4679		81	11.3017	72.0673	25.8231		81	2.69297	17.5547	6.6741		81	5.09174	32.8312	12.1078		81	42.1094	263.488	90.2494		81	47.1017	295.53	101.867		81	44.034	275.914	94.809		81	22.9108	145.005	51.0146
82	32.7304	205.872	71.3688		82	29.4621	186.692	65.8801		82	30.471	192.365	67.2696		82	9.94021	63.3868	22.7139		82	2.16732	14.1282	5.37147		82	4.28317	27.618	10.1855		82	39.9274	249.856	85.5954		82	44.1747	277.191	95.5647		82	41.52	260.184	89.4208		82	20.7584	131.389	46.2287
83	30.3988	191.219	66.2985		83	26.5622	168.327	59.4069		83	27.8854	176.054	61.5736		83	8.74247	55.7503	19.9783		83	1.74431	11.3708	4.32315		83	3.60288	23.2317	8.56799		83	37.8473	236.858	81.1564		83	41.4122	259.88	89.6136		83	39.136	245.265	84.3085		83	18.8066	119.04	41.8876
84	28.2271	177.569	61.574		84	23.9431	151.738	53.5584		84	25.5162	161.105	56.3523		84	7.68839	49.0294	17.5705		84	1.40384	9.1514	3.47937		84	3.03072	19.5425	7.20751		84	35.8666	224.479	76.9273		84	38.8132	243.591	84.0113		84	36.8802	231.146	79.4683		84	17.0355	107.833	37.9474
85	26.2039	164.851	57.1707		85	21.5792	136.763	48.2779		85	23.3438	147.396	51.5627		85	6.76055	43.1132	15.4509		85	1.12974	7.36461	2.80005		85	2.5493	16.4384	6.06276		85	33.98	212.686	72.8971		85	36.3672	228.257	78.7359		85	34.7449	217.779	74.8844		85	15.429	97.6684	34.3728
86	24.3202	153.009	53.0699		86	19.4455	123.246	43.5105		86	21.3525	134.829	47.1713		86	5.94489	37.9122	13.5873		86	0.90917	5.92678	2.2534		86	2.14433	13.8271	5.09973		86	32.1813	201.441	69.0532		86	34.0645	213.82	73.7675		86	32.7218	205.112	70.5395		86	13.9726	88.4519	31.1313
87	22.5696	142.002	49.2572		87	17.5197	111.045	39.2064		87	19.5274	123.31	43.1453		87	5.22728	33.3362	11.9477		87	0.731696	4.76986	1.81353		87	1.80359	11.63	4.28945		87	30.4737	190.765	65.4022		87	31.8978	200.234	69.0904		87	30.8101	193.142	66.4322		87	12.6522	80.0954	28.1919
[truncated: 8 more columns]
