# Supplementary material for: Optimal national prioritization policies for hospital care during the SARS-CoV-2 pandemic
Source: Nat Comput Sci. 2021 Aug 13;1(8):521–31. doi: 10.1038/s43588-021-00111-1 (PMC10766519; doi:10.1038/s43588-021-00111-1)
Supplement: Supplementary file 5 — Source data used for Supplementary Fig. 6. [file 43588_2021_111_MOESM5_ESM.csv]

ICD	policy	variable	opt_res	scenario	gov_res	difference
A00-B99	Optimized Schedule vs Standard Policy 2	O1	0	bl.early	42141.8880557162	-42141.8880557162
C00-D48	Optimized Schedule vs Standard Policy 2	O1	679089.92	bl.early	380475	298614.92
D50-D89	Optimized Schedule vs Standard Policy 2	O1	0	bl.early	54344	-54344
E00-E90	Optimized Schedule vs Standard Policy 2	O1	0	bl.early	37773.7496835686	-37773.7496835686
F00-F99	Optimized Schedule vs Standard Policy 2	O1	0	bl.early	1538.08550526178	-1538.08550526178
G00-G99	Optimized Schedule vs Standard Policy 2	O1	91926.52	bl.early	56570	35356.52
H00-H59	Optimized Schedule vs Standard Policy 2	O1	0	bl.early	229326	-229326
I00-I99	Optimized Schedule vs Standard Policy 2	O1	93542.5	bl.early	79535	14007.5
J00-J99	Optimized Schedule vs Standard Policy 2	O1	42328.43	bl.early	45900	-3571.57
K00-K93	Optimized Schedule vs Standard Policy 2	O1	721361.48	bl.early	397494	323867.48
L00-L99	Optimized Schedule vs Standard Policy 2	O1	88582.18	bl.early	71688	16894.18
M00-M99	Optimized Schedule vs Standard Policy 2	O1	69591.1	bl.early	266866	-197274.9
N00-N99	Optimized Schedule vs Standard Policy 2	O1	329407.04	bl.early	213155	116252.04
O00-O99	Optimized Schedule vs Standard Policy 2	O1	0	bl.early	14312.7692449418	-14312.7692449418
R00-R99	Optimized Schedule vs Standard Policy 2	O1	0	bl.early	102761	-102761
S00-T98	Optimized Schedule vs Standard Policy 2	O1	88944.14	bl.early	35608	53336.14
V01-Y98	Optimized Schedule vs Standard Policy 2	O1	0	bl.early	84081	-84081
Bundle	Optimized Schedule vs Standard Policy 2	O1	0	bl.early	40163.5075105116	-40163.5075105116
Total	Optimized Schedule vs Standard Policy 2	O1	2204773.31	bl.early	2153733	51040.3100000001
A00-B99	Optimized Schedule vs Standard Policy 2	O2	0	bl.late	36541.8812584646	-36541.8812584646
C00-D48	Optimized Schedule vs Standard Policy 2	O2	669546.19	bl.late	334690	334856.19
D50-D89	Optimized Schedule vs Standard Policy 2	O2	0	bl.late	47865	-47865
E00-E90	Optimized Schedule vs Standard Policy 2	O2	0	bl.late	32754.2010884512	-32754.2010884512
F00-F99	Optimized Schedule vs Standard Policy 2	O2	0	bl.late	1333.69766974686	-1333.69766974686
G00-G99	Optimized Schedule vs Standard Policy 2	O2	87422.11	bl.late	50418	37004.11
H00-H59	Optimized Schedule vs Standard Policy 2	O2	0	bl.late	200974	-200974
I00-I99	Optimized Schedule vs Standard Policy 2	O2	77458.65	bl.late	69870	7588.64999999999
J00-J99	Optimized Schedule vs Standard Policy 2	O2	38825.4	bl.late	40590	-1764.6
K00-K93	Optimized Schedule vs Standard Policy 2	O2	710671.56	bl.late	347091	363580.56
L00-L99	Optimized Schedule vs Standard Policy 2	O2	127241.48	bl.late	61643	65598.48
M00-M99	Optimized Schedule vs Standard Policy 2	O2	91992.87	bl.late	236628	-144635.13
N00-N99	Optimized Schedule vs Standard Policy 2	O2	339421.08	bl.late	189052	150369.08
O00-O99	Optimized Schedule vs Standard Policy 2	O2	0	bl.late	12410.823016211	-12410.823016211
R00-R99	Optimized Schedule vs Standard Policy 2	O2	0	bl.late	89182	-89182
S00-T98	Optimized Schedule vs Standard Policy 2	O2	86259.61	bl.late	31151	55108.61
V01-Y98	Optimized Schedule vs Standard Policy 2	O2	0	bl.late	74348	-74348
Bundle	Optimized Schedule vs Standard Policy 2	O2	0	bl.late	34826.3969671263	-34826.3969671263
Total	Optimized Schedule vs Standard Policy 2	O2	2228838.95	bl.late	1891369	337469.95
A00-B99	Optimized Schedule vs Standard Policy 2	O3	75304.7265148301	bc.early	75352.8457118074	-48.1191969773208
C00-D48	Optimized Schedule vs Standard Policy 2	O3	683320.15	bc.early	675408	7912.15000000002
D50-D89	Optimized Schedule vs Standard Policy 2	O3	91035.89	bc.early	91250	-214.110000000001
E00-E90	Optimized Schedule vs Standard Policy 2	O3	67499.156316869	bc.early	67542.2878087279	-43.1314918589487
F00-F99	Optimized Schedule vs Standard Policy 2	O3	2748.4556025831	bc.early	2750.21184661511	-1.75624403201391
G00-G99	Optimized Schedule vs Standard Policy 2	O3	93369.01	bc.early	93112	257.009999999995
H00-H59	Optimized Schedule vs Standard Policy 2	O3	392179.56	bc.early	392367	-187.440000000002
I00-I99	Optimized Schedule vs Standard Policy 2	O3	144753.18	bc.early	145165	-411.820000000007
J00-J99	Optimized Schedule vs Standard Policy 2	O3	83951.54	bc.early	83128	823.539999999994
K00-K93	Optimized Schedule vs Standard Policy 2	O3	737617.37	bc.early	730438	7179.37
L00-L99	Optimized Schedule vs Standard Policy 2	O3	156085.77	bc.early	155976	109.76999999999
M00-M99	Optimized Schedule vs Standard Policy 2	O3	441368.92	bc.early	442027	-658.080000000016
N00-N99	Optimized Schedule vs Standard Policy 2	O3	372994.22	bc.early	371320	1674.21999999997
O00-O99	Optimized Schedule vs Standard Policy 2	O3	25575.9583489763	bc.early	25592.301208643	-16.3428596667945
R00-R99	Optimized Schedule vs Standard Policy 2	O3	197637.97	bc.early	200246	-2608.03
S00-T98	Optimized Schedule vs Standard Policy 2	O3	92556.1	bc.early	87320	5236.10000000001
V01-Y98	Optimized Schedule vs Standard Policy 2	O3	138726.73	bc.early	138907	-180.26999999999
Bundle	Optimized Schedule vs Standard Policy 2	O3	71769.4932167416	bc.early	71815.3534242065	-45.8602074649243
Total	Optimized Schedule vs Standard Policy 2	O3	3868494.2	bc.early	3849717	18777.2000000002
A00-B99	Optimized Schedule vs Standard Policy 2	O4	75304.7265148301	bc.late	75336.4143128009	-31.687797970837
C00-D48	Optimized Schedule vs Standard Policy 2	O4	683320.15	bc.late	674022	9298.15000000002
D50-D89	Optimized Schedule vs Standard Policy 2	O4	91035.9	bc.late	91239	-203.100000000006
E00-E90	Optimized Schedule vs Standard Policy 2	O4	67499.156316869	bc.late	67527.5595755695	-28.4032587004913
F00-F99	Optimized Schedule vs Standard Policy 2	O4	2748.4556025831	bc.late	2749.61213697207	-1.15653438897061
G00-G99	Optimized Schedule vs Standard Policy 2	O4	93369.01	bc.late	93031	338.009999999995
H00-H59	Optimized Schedule vs Standard Policy 2	O4	392179.53	bc.late	392361	-181.469999999972
I00-I99	Optimized Schedule vs Standard Policy 2	O4	144753.18	bc.late	144612	141.179999999993
J00-J99	Optimized Schedule vs Standard Policy 2	O4	83951.54	bc.late	82856	1095.53999999999
K00-K93	Optimized Schedule vs Standard Policy 2	O4	737617.37	bc.late	728966	8651.37
L00-L99	Optimized Schedule vs Standard Policy 2	O4	156082.58	bc.late	154601	1481.57999999999
M00-M99	Optimized Schedule vs Standard Policy 2	O4	441368.92	bc.late	441782	-413.080000000016
N00-N99	Optimized Schedule vs Standard Policy 2	O4	373480.59	bc.late	370588	2892.59000000003
O00-O99	Optimized Schedule vs Standard Policy 2	O4	25575.9583489763	bc.late	25586.7205658859	-10.7622169096285
R00-R99	Optimized Schedule vs Standard Policy 2	O4	197637.97	bc.late	199545	-1907.03
S00-T98	Optimized Schedule vs Standard Policy 2	O4	92556.1	bc.late	86005	6551.10000000001
V01-Y98	Optimized Schedule vs Standard Policy 2	O4	138726.74	bc.late	138897	-170.260000000009
Bundle	Optimized Schedule vs Standard Policy 2	O4	71769.4932167416	bc.late	71799.6934087716	-30.2001920300827
Total	Optimized Schedule vs Standard Policy 2	O4	3868977.37	bc.late	3841505	27472.3700000001
A00-B99	Optimized Schedule vs Standard Policy 2	O5	0	wc.early	29587.3691355644	-29587.3691355644
C00-D48	Optimized Schedule vs Standard Policy 2	O5	643033.92	wc.early	275786	367247.92
D50-D89	Optimized Schedule vs Standard Policy 2	O5	0	wc.early	39471	-39471
E00-E90	Optimized Schedule vs Standard Policy 2	O5	0	wc.early	26520.545876932	-26520.545876932
F00-F99	Optimized Schedule vs Standard Policy 2	O5	0	wc.early	1079.87339214786	-1079.87339214786
G00-G99	Optimized Schedule vs Standard Policy 2	O5	81235.58	wc.early	42341	38894.58
H00-H59	Optimized Schedule vs Standard Policy 2	O5	0	wc.early	164562	-164562
I00-I99	Optimized Schedule vs Standard Policy 2	O5	59385.49	wc.early	57319	2066.49
J00-J99	Optimized Schedule vs Standard Policy 2	O5	37185.8	wc.early	33812	3373.8
K00-K93	Optimized Schedule vs Standard Policy 2	O5	696816.26	wc.early	283498	413318.26
L00-L99	Optimized Schedule vs Standard Policy 2	O5	109810.13	wc.early	49358	60452.13
M00-M99	Optimized Schedule vs Standard Policy 2	O5	86285.07	wc.early	196897	-110611.93
N00-N99	Optimized Schedule vs Standard Policy 2	O5	297423.72	wc.early	158073	139350.72
O00-O99	Optimized Schedule vs Standard Policy 2	O5	0	wc.early	10048.842293026	-10048.842293026
R00-R99	Optimized Schedule vs Standard Policy 2	O5	61081.12	wc.early	72142	-11060.88
S00-T98	Optimized Schedule vs Standard Policy 2	O5	83986.25	wc.early	25515	58471.25
V01-Y98	Optimized Schedule vs Standard Policy 2	O5	0	wc.early	61745	-61745
Bundle	Optimized Schedule vs Standard Policy 2	O5	0	wc.early	28198.3693023297	-28198.3693023297
Total	Optimized Schedule vs Standard Policy 2	O5	2156243.34	wc.early	1555954	600289.34
A00-B99	Optimized Schedule vs Standard Policy 2	O6	0	wc.late	27761.313661069	-27761.313661069
C00-D48	Optimized Schedule vs Standard Policy 2	O6	566893.58	wc.late	261237	305656.58
D50-D89	Optimized Schedule vs Standard Policy 2	O6	0	wc.late	37321	-37321
E00-E90	Optimized Schedule vs Standard Policy 2	O6	0	wc.late	24883.7667580015	-24883.7667580015
F00-F99	Optimized Schedule vs Standard Policy 2	O6	0	wc.late	1013.22641483606	-1013.22641483606
G00-G99	Optimized Schedule vs Standard Policy 2	O6	76029.5	wc.late	40303	35726.5
H00-H59	Optimized Schedule vs Standard Policy 2	O6	0	wc.late	155175	-155175
I00-I99	Optimized Schedule vs Standard Policy 2	O6	97597.59	wc.late	54510	43087.59
J00-J99	Optimized Schedule vs Standard Policy 2	O6	60952.62	wc.late	32108	28844.62
K00-K93	Optimized Schedule vs Standard Policy 2	O6	590697.33	wc.late	267114	323583.33
L00-L99	Optimized Schedule vs Standard Policy 2	O6	116737.49	wc.late	46150	70587.49
M00-M99	Optimized Schedule vs Standard Policy 2	O6	0	wc.late	186963	-186963
N00-N99	Optimized Schedule vs Standard Policy 2	O6	296264.34	wc.late	150192	146072.34
O00-O99	Optimized Schedule vs Standard Policy 2	O6	0	wc.late	9428.65388095577	-9428.65388095577
R00-R99	Optimized Schedule vs Standard Policy 2	O6	140943.79	wc.late	67763	73180.79
S00-T98	Optimized Schedule vs Standard Policy 2	O6	74980.43	wc.late	24176	50804.43
V01-Y98	Optimized Schedule vs Standard Policy 2	O6	0	wc.late	58521	-58521
Bundle	Optimized Schedule vs Standard Policy 2	O6	0	wc.late	26458.0392851377	-26458.0392851377
Total	Optimized Schedule vs Standard Policy 2	O6	2021096.67	wc.late	1471078	550018.67
A00-B99	Optimized Schedule vs Standard Policy 3	O1	0	bl.early	42185.6017776014	-42185.6017776014
C00-D48	Optimized Schedule vs Standard Policy 3	O1	679089.92	bl.early	381658	297431.92
D50-D89	Optimized Schedule vs Standard Policy 3	O1	0	bl.early	54449	-54449
E00-E90	Optimized Schedule vs Standard Policy 3	O1	0	bl.early	37812.9323415939	-37812.9323415939
F00-F99	Optimized Schedule vs Standard Policy 3	O1	0	bl.early	1539.6809592178	-1539.6809592178
G00-G99	Optimized Schedule vs Standard Policy 3	O1	91926.52	bl.early	56750	35176.52
H00-H59	Optimized Schedule vs Standard Policy 3	O1	0	bl.early	229708	-229708
I00-I99	Optimized Schedule vs Standard Policy 3	O1	93542.5	bl.early	79870	13672.5
J00-J99	Optimized Schedule vs Standard Policy 3	O1	42328.43	bl.early	46078	-3749.57
K00-K93	Optimized Schedule vs Standard Policy 3	O1	721361.48	bl.early	398417	322944.48
L00-L99	Optimized Schedule vs Standard Policy 3	O1	88582.18	bl.early	71850	16732.18
M00-M99	Optimized Schedule vs Standard Policy 3	O1	69591.1	bl.early	267619	-198027.9
N00-N99	Optimized Schedule vs Standard Policy 3	O1	329407.04	bl.early	213910	115497.04
O00-O99	Optimized Schedule vs Standard Policy 3	O1	0	bl.early	14327.6158605788	-14327.6158605788
R00-R99	Optimized Schedule vs Standard Policy 3	O1	0	bl.early	102992	-102992
S00-T98	Optimized Schedule vs Standard Policy 3	O1	88944.14	bl.early	35856	53088.14
V01-Y98	Optimized Schedule vs Standard Policy 3	O1	0	bl.early	84254	-84254
Bundle	Optimized Schedule vs Standard Policy 3	O1	0	bl.early	40205.1690610081	-40205.1690610081
Total	Optimized Schedule vs Standard Policy 3	O1	2204773.31	bl.early	2159482	45291.3100000001
A00-B99	Optimized Schedule vs Standard Policy 3	O2	0	bl.late	39844.2824323739	-39844.2824323739
C00-D48	Optimized Schedule vs Standard Policy 3	O2	669546.19	bl.late	362628	306918.19
D50-D89	Optimized Schedule vs Standard Policy 3	O2	0	bl.late	51823	-51823
E00-E90	Optimized Schedule vs Standard Policy 3	O2	0	bl.late	35714.2980621095	-35714.2980621095
F00-F99	Optimized Schedule vs Standard Policy 3	O2	0	bl.late	1454.22799272228	-1454.22799272228
G00-G99	Optimized Schedule vs Standard Policy 3	O2	87422.11	bl.late	54290	33132.11
H00-H59	Optimized Schedule vs Standard Policy 3	O2	0	bl.late	218157	-218157
I00-I99	Optimized Schedule vs Standard Policy 3	O2	77458.65	bl.late	75592	1866.64999999999
J00-J99	Optimized Schedule vs Standard Policy 3	O2	38825.4	bl.late	43900	-5074.6
K00-K93	Optimized Schedule vs Standard Policy 3	O2	710671.56	bl.late	377726	332945.56
L00-L99	Optimized Schedule vs Standard Policy 3	O2	127241.48	bl.late	67682	59559.48
M00-M99	Optimized Schedule vs Standard Policy 3	O2	91992.87	bl.late	255383	-163390.13
N00-N99	Optimized Schedule vs Standard Policy 3	O2	339421.08	bl.late	204247	135174.08
O00-O99	Optimized Schedule vs Standard Policy 3	O2	0	bl.late	13532.4269152555	-13532.4269152555
R00-R99	Optimized Schedule vs Standard Policy 3	O2	0	bl.late	97413	-97413
S00-T98	Optimized Schedule vs Standard Policy 3	O2	86259.61	bl.late	34045	52214.61
V01-Y98	Optimized Schedule vs Standard Policy 3	O2	0	bl.late	80332	-80332
Bundle	Optimized Schedule vs Standard Policy 3	O2	0	bl.late	37973.7645975388	-37973.7645975388
Total	Optimized Schedule vs Standard Policy 3	O2	2228838.95	bl.late	2051737	177101.95
A00-B99	Optimized Schedule vs Standard Policy 3	O3	75304.7265148301	bc.early	75350.675527033	-45.9490122028801
C00-D48	Optimized Schedule vs Standard Policy 3	O3	683320.15	bc.early	677486	5834.15000000002
D50-D89	Optimized Schedule vs Standard Policy 3	O3	91035.89	bc.early	91253	-217.110000000001
E00-E90	Optimized Schedule vs Standard Policy 3	O3	67499.156316869	bc.early	67540.3425703862	-41.1862535172695
F00-F99	Optimized Schedule vs Standard Policy 3	O3	2748.4556025831	bc.early	2750.13263968112	-1.67703709802709
G00-G99	Optimized Schedule vs Standard Policy 3	O3	93369.01	bc.early	93261	108.009999999995
H00-H59	Optimized Schedule vs Standard Policy 3	O3	392179.56	bc.early	392365	-185.440000000002
I00-I99	Optimized Schedule vs Standard Policy 3	O3	144753.18	bc.early	145863	-1109.82000000001
J00-J99	Optimized Schedule vs Standard Policy 3	O3	83951.54	bc.early	83544	407.539999999994
K00-K93	Optimized Schedule vs Standard Policy 3	O3	737617.37	bc.early	732559	5058.37
L00-L99	Optimized Schedule vs Standard Policy 3	O3	156085.77	bc.early	156912	-826.23000000001
M00-M99	Optimized Schedule vs Standard Policy 3	O3	441368.92	bc.early	442490	-1121.08000000002
N00-N99	Optimized Schedule vs Standard Policy 3	O3	372994.22	bc.early	372768	226.219999999972
O00-O99	Optimized Schedule vs Standard Policy 3	O3	25575.9583489763	bc.early	25591.5641426185	-15.6057936422621
R00-R99	Optimized Schedule vs Standard Policy 3	O3	197637.97	bc.early	201098	-3460.03
S00-T98	Optimized Schedule vs Standard Policy 3	O3	92556.1	bc.early	88715	3841.10000000001
V01-Y98	Optimized Schedule vs Standard Policy 3	O3	138726.73	bc.early	138905	-178.26999999999
Bundle	Optimized Schedule vs Standard Policy 3	O3	71769.4932167416	bc.early	71813.2851202811	-43.7919035395607
Total	Optimized Schedule vs Standard Policy 3	O3	3868494.2	bc.early	3860265	8229.20000000019
A00-B99	Optimized Schedule vs Standard Policy 3	O4	75304.7265148301	bc.late	75351.9156326184	-47.189117788279
C00-D48	Optimized Schedule vs Standard Policy 3	O4	683320.15	bc.late	677508	5812.15000000002
D50-D89	Optimized Schedule vs Standard Policy 3	O4	91035.9	bc.late	91253	-217.100000000006
E00-E90	Optimized Schedule vs Standard Policy 3	O4	67499.156316869	bc.late	67541.4541351529	-42.2978182839433
F00-F99	Optimized Schedule vs Standard Policy 3	O4	2748.4556025831	bc.late	2750.17790078626	-1.72229820316261
G00-G99	Optimized Schedule vs Standard Policy 3	O4	93369.01	bc.late	93262	107.009999999995
H00-H59	Optimized Schedule vs Standard Policy 3	O4	392179.53	bc.late	392366	-186.469999999972
I00-I99	Optimized Schedule vs Standard Policy 3	O4	144753.18	bc.late	145863	-1109.82000000001
J00-J99	Optimized Schedule vs Standard Policy 3	O4	83951.54	bc.late	83549	402.539999999994
K00-K93	Optimized Schedule vs Standard Policy 3	O4	737617.37	bc.late	732580	5037.37
L00-L99	Optimized Schedule vs Standard Policy 3	O4	156082.58	bc.late	156924	-841.420000000013
M00-M99	Optimized Schedule vs Standard Policy 3	O4	441368.92	bc.late	442492	-1123.08000000002
N00-N99	Optimized Schedule vs Standard Policy 3	O4	373480.59	bc.late	372784	696.590000000026
O00-O99	Optimized Schedule vs Standard Policy 3	O4	25575.9583489763	bc.late	25591.985323204	-16.0269742277087
R00-R99	Optimized Schedule vs Standard Policy 3	O4	197637.97	bc.late	201103	-3465.03
S00-T98	Optimized Schedule vs Standard Policy 3	O4	92556.1	bc.late	88729	3827.10000000001
V01-Y98	Optimized Schedule vs Standard Policy 3	O4	138726.74	bc.late	138901	-174.260000000009
Bundle	Optimized Schedule vs Standard Policy 3	O4	71769.4932167416	bc.late	71814.4670082385	-44.9737914969155
Total	Optimized Schedule vs Standard Policy 3	O4	3868977.37	bc.late	3860364	8613.37000000011
A00-B99	Optimized Schedule vs Standard Policy 3	O5	0	wc.early	33629.4932911624	-33629.4932911624
C00-D48	Optimized Schedule vs Standard Policy 3	O5	643033.92	wc.early	310682	332351.92
D50-D89	Optimized Schedule vs Standard Policy 3	O5	0	wc.early	44456	-44456
E00-E90	Optimized Schedule vs Standard Policy 3	O5	0	wc.early	30143.6912339125	-30143.6912339125
F00-F99	Optimized Schedule vs Standard Policy 3	O5	0	wc.early	1227.40196433651	-1227.40196433651
G00-G99	Optimized Schedule vs Standard Policy 3	O5	81235.58	wc.early	47268	33967.58
H00-H59	Optimized Schedule vs Standard Policy 3	O5	0	wc.early	186069	-186069
I00-I99	Optimized Schedule vs Standard Policy 3	O5	59385.49	wc.early	64496	-5110.51
J00-J99	Optimized Schedule vs Standard Policy 3	O5	37185.8	wc.early	37929	-743.199999999997
K00-K93	Optimized Schedule vs Standard Policy 3	O5	696816.26	wc.early	321211	375605.26
L00-L99	Optimized Schedule vs Standard Policy 3	O5	109810.13	wc.early	56627	53183.13
M00-M99	Optimized Schedule vs Standard Policy 3	O5	86285.07	wc.early	220785	-134499.93
N00-N99	Optimized Schedule vs Standard Policy 3	O5	297423.72	wc.early	177058	120365.72
O00-O99	Optimized Schedule vs Standard Policy 3	O5	0	wc.early	11421.6804112895	-11421.6804112895
R00-R99	Optimized Schedule vs Standard Policy 3	O5	61081.12	wc.early	82195	-21113.88
S00-T98	Optimized Schedule vs Standard Policy 3	O5	83986.25	wc.early	29026	54960.25
V01-Y98	Optimized Schedule vs Standard Policy 3	O5	0	wc.early	69301	-69301
Bundle	Optimized Schedule vs Standard Policy 3	O5	0	wc.early	32050.7330992991	-32050.7330992991
Total	Optimized Schedule vs Standard Policy 3	O5	2156243.34	wc.early	1755576	400667.34
A00-B99	Optimized Schedule vs Standard Policy 3	O6	0	wc.late	31534.9549574287	-31534.9549574287
C00-D48	Optimized Schedule vs Standard Policy 3	O6	566893.58	wc.late	294160	272733.58
D50-D89	Optimized Schedule vs Standard Policy 3	O6	0	wc.late	42050	-42050
E00-E90	Optimized Schedule vs Standard Policy 3	O6	0	wc.late	28266.2583429967	-28266.2583429967
F00-F99	Optimized Schedule vs Standard Policy 3	O6	0	wc.late	1150.95595776291	-1150.95595776291
G00-G99	Optimized Schedule vs Standard Policy 3	O6	76029.5	wc.late	45025	31004.5
H00-H59	Optimized Schedule vs Standard Policy 3	O6	0	wc.late	175447	-175447
I00-I99	Optimized Schedule vs Standard Policy 3	O6	97597.59	wc.late	61226	36371.59
J00-J99	Optimized Schedule vs Standard Policy 3	O6	60952.62	wc.late	36016	24936.62
K00-K93	Optimized Schedule vs Standard Policy 3	O6	590697.33	wc.late	302543	288154.33
L00-L99	Optimized Schedule vs Standard Policy 3	O6	116737.49	wc.late	52909	63828.49
M00-M99	Optimized Schedule vs Standard Policy 3	O6	0	wc.late	209722	-209722
N00-N99	Optimized Schedule vs Standard Policy 3	O6	296264.34	wc.late	168283	127981.34
O00-O99	Optimized Schedule vs Standard Policy 3	O6	0	wc.late	10710.30640247	-10710.30640247
R00-R99	Optimized Schedule vs Standard Policy 3	O6	140943.79	wc.late	77160	63783.79
S00-T98	Optimized Schedule vs Standard Policy 3	O6	74980.43	wc.late	27487	47493.43
V01-Y98	Optimized Schedule vs Standard Policy 3	O6	0	wc.late	65706	-65706
Bundle	Optimized Schedule vs Standard Policy 3	O6	0	wc.late	30054.5243393417	-30054.5243393417
Total	Optimized Schedule vs Standard Policy 3	O6	2021096.67	wc.late	1659451	361645.67
A00-B99	Optimized Schedule vs Standard Policy 4	O1	0	bl.early	42185.6017776014	-42185.6017776014
C00-D48	Optimized Schedule vs Standard Policy 4	O1	679089.92	bl.early	381658	297431.92
D50-D89	Optimized Schedule vs Standard Policy 4	O1	0	bl.early	54449	-54449
E00-E90	Optimized Schedule vs Standard Policy 4	O1	0	bl.early	37812.9323415939	-37812.9323415939
F00-F99	Optimized Schedule vs Standard Policy 4	O1	0	bl.early	1539.6809592178	-1539.6809592178
G00-G99	Optimized Schedule vs Standard Policy 4	O1	91926.52	bl.early	56750	35176.52
H00-H59	Optimized Schedule vs Standard Policy 4	O1	0	bl.early	229708	-229708
I00-I99	Optimized Schedule vs Standard Policy 4	O1	93542.5	bl.early	79870	13672.5
J00-J99	Optimized Schedule vs Standard Policy 4	O1	42328.43	bl.early	46078	-3749.57
K00-K93	Optimized Schedule vs Standard Policy 4	O1	721361.48	bl.early	398417	322944.48
L00-L99	Optimized Schedule vs Standard Policy 4	O1	88582.18	bl.early	71850	16732.18
M00-M99	Optimized Schedule vs Standard Policy 4	O1	69591.1	bl.early	267619	-198027.9
N00-N99	Optimized Schedule vs Standard Policy 4	O1	329407.04	bl.early	213910	115497.04
O00-O99	Optimized Schedule vs Standard Policy 4	O1	0	bl.early	14327.6158605788	-14327.6158605788
R00-R99	Optimized Schedule vs Standard Policy 4	O1	0	bl.early	102992	-102992
S00-T98	Optimized Schedule vs Standard Policy 4	O1	88944.14	bl.early	35856	53088.14
V01-Y98	Optimized Schedule vs Standard Policy 4	O1	0	bl.early	84254	-84254
Bundle	Optimized Schedule vs Standard Policy 4	O1	0	bl.early	40205.1690610081	-40205.1690610081
Total	Optimized Schedule vs Standard Policy 4	O1	2204773.31	bl.early	2159482	45291.3100000001
A00-B99	Optimized Schedule vs Standard Policy 4	O2	0	bl.late	38243.6161480241	-38243.6161480241
C00-D48	Optimized Schedule vs Standard Policy 4	O2	669546.19	bl.late	349927	319619.19
D50-D89	Optimized Schedule vs Standard Policy 4	O2	0	bl.late	49983	-49983
E00-E90	Optimized Schedule vs Standard Policy 4	O2	0	bl.late	34279.5458395224	-34279.5458395224
F00-F99	Optimized Schedule vs Standard Policy 4	O2	0	bl.late	1395.80722126883	-1395.80722126883
G00-G99	Optimized Schedule vs Standard Policy 4	O2	87422.11	bl.late	52570	34852.11
H00-H59	Optimized Schedule vs Standard Policy 4	O2	0	bl.late	210075	-210075
I00-I99	Optimized Schedule vs Standard Policy 4	O2	77458.65	bl.late	73007	4451.64999999999
J00-J99	Optimized Schedule vs Standard Policy 4	O2	38825.4	bl.late	42422	-3596.6
K00-K93	Optimized Schedule vs Standard Policy 4	O2	710671.56	bl.late	363418	347253.56
L00-L99	Optimized Schedule vs Standard Policy 4	O2	127241.48	bl.late	64811	62430.48
M00-M99	Optimized Schedule vs Standard Policy 4	O2	91992.87	bl.late	246945	-154952.13
N00-N99	Optimized Schedule vs Standard Policy 4	O2	339421.08	bl.late	197505	141916.08
O00-O99	Optimized Schedule vs Standard Policy 4	O2	0	bl.late	12988.7880745902	-12988.7880745902
R00-R99	Optimized Schedule vs Standard Policy 4	O2	0	bl.late	93534	-93534
S00-T98	Optimized Schedule vs Standard Policy 4	O2	86259.61	bl.late	32817	53442.61
V01-Y98	Optimized Schedule vs Standard Policy 4	O2	0	bl.late	77579	-77579
Bundle	Optimized Schedule vs Standard Policy 4	O2	0	bl.late	36448.2427165944	-36448.2427165944
Total	Optimized Schedule vs Standard Policy 4	O2	2228838.95	bl.late	1977949	250889.95
A00-B99	Optimized Schedule vs Standard Policy 4	O3	75304.7265148301	bc.early	75350.675527033	-45.9490122028801
C00-D48	Optimized Schedule vs Standard Policy 4	O3	683320.15	bc.early	677486	5834.15000000002
D50-D89	Optimized Schedule vs Standard Policy 4	O3	91035.89	bc.early	91253	-217.110000000001
E00-E90	Optimized Schedule vs Standard Policy 4	O3	67499.156316869	bc.early	67540.3425703862	-41.1862535172695
F00-F99	Optimized Schedule vs Standard Policy 4	O3	2748.4556025831	bc.early	2750.13263968112	-1.67703709802709
G00-G99	Optimized Schedule vs Standard Policy 4	O3	93369.01	bc.early	93261	108.009999999995
H00-H59	Optimized Schedule vs Standard Policy 4	O3	392179.56	bc.early	392365	-185.440000000002
I00-I99	Optimized Schedule vs Standard Policy 4	O3	144753.18	bc.early	145863	-1109.82000000001
J00-J99	Optimized Schedule vs Standard Policy 4	O3	83951.54	bc.early	83544	407.539999999994
K00-K93	Optimized Schedule vs Standard Policy 4	O3	737617.37	bc.early	732559	5058.37
L00-L99	Optimized Schedule vs Standard Policy 4	O3	156085.77	bc.early	156912	-826.23000000001
M00-M99	Optimized Schedule vs Standard Policy 4	O3	441368.92	bc.early	442490	-1121.08000000002
N00-N99	Optimized Schedule vs Standard Policy 4	O3	372994.22	bc.early	372768	226.219999999972
O00-O99	Optimized Schedule vs Standard Policy 4	O3	25575.9583489763	bc.early	25591.5641426185	-15.6057936422621
R00-R99	Optimized Schedule vs Standard Policy 4	O3	197637.97	bc.early	201098	-3460.03
S00-T98	Optimized Schedule vs Standard Policy 4	O3	92556.1	bc.early	88715	3841.10000000001
V01-Y98	Optimized Schedule vs Standard Policy 4	O3	138726.73	bc.early	138905	-178.26999999999
Bundle	Optimized Schedule vs Standard Policy 4	O3	71769.4932167416	bc.early	71813.2851202811	-43.7919035395607
Total	Optimized Schedule vs Standard Policy 4	O3	3868494.2	bc.early	3860265	8229.20000000019
A00-B99	Optimized Schedule vs Standard Policy 4	O4	75304.7265148301	bc.late	75351.2955798257	-46.5690649955795
C00-D48	Optimized Schedule vs Standard Policy 4	O4	683320.15	bc.late	676999	6321.15000000002
D50-D89	Optimized Schedule vs Standard Policy 4	O4	91035.9	bc.late	91250	-214.100000000006
E00-E90	Optimized Schedule vs Standard Policy 4	O4	67499.156316869	bc.late	67540.8983527696	-41.7420359006064
F00-F99	Optimized Schedule vs Standard Policy 4	O4	2748.4556025831	bc.late	2750.15527023369	-1.69966765059462
G00-G99	Optimized Schedule vs Standard Policy 4	O4	93369.01	bc.late	93227	142.009999999995
H00-H59	Optimized Schedule vs Standard Policy 4	O4	392179.53	bc.late	392361	-181.469999999972
I00-I99	Optimized Schedule vs Standard Policy 4	O4	144753.18	bc.late	145695	-941.820000000007
J00-J99	Optimized Schedule vs Standard Policy 4	O4	83951.54	bc.late	83438	513.539999999994
K00-K93	Optimized Schedule vs Standard Policy 4	O4	737617.37	bc.late	731938	5679.37
L00-L99	Optimized Schedule vs Standard Policy 4	O4	156082.58	bc.late	156306	-223.420000000013
M00-M99	Optimized Schedule vs Standard Policy 4	O4	441368.92	bc.late	442403	-1034.08000000002
N00-N99	Optimized Schedule vs Standard Policy 4	O4	373480.59	bc.late	372463	1017.59000000003
O00-O99	Optimized Schedule vs Standard Policy 4	O4	25575.9583489763	bc.late	25591.7747329112	-15.8163839349872
R00-R99	Optimized Schedule vs Standard Policy 4	O4	197637.97	bc.late	200795	-3157.03
S00-T98	Optimized Schedule vs Standard Policy 4	O4	92556.1	bc.late	88139	4417.10000000001
V01-Y98	Optimized Schedule vs Standard Policy 4	O4	138726.74	bc.late	138904	-177.260000000009
Bundle	Optimized Schedule vs Standard Policy 4	O4	71769.4932167416	bc.late	71813.8760642598	-44.3828475182381
Total	Optimized Schedule vs Standard Policy 4	O4	3868977.37	bc.late	3856966	12011.3700000001
A00-B99	Optimized Schedule vs Standard Policy 4	O5	0	wc.early	30763.2992569161	-30763.2992569161
C00-D48	Optimized Schedule vs Standard Policy 4	O5	643033.92	wc.early	286650	356383.92
D50-D89	Optimized Schedule vs Standard Policy 4	O5	0	wc.early	40930	-40930
E00-E90	Optimized Schedule vs Standard Policy 4	O5	0	wc.early	27574.5871669325	-27574.5871669325
F00-F99	Optimized Schedule vs Standard Policy 4	O5	0	wc.early	1122.79223509245	-1122.79223509245
G00-G99	Optimized Schedule vs Standard Policy 4	O5	81235.58	wc.early	43835	37400.58
H00-H59	Optimized Schedule vs Standard Policy 4	O5	0	wc.early	170860	-170860
I00-I99	Optimized Schedule vs Standard Policy 4	O5	59385.49	wc.early	59758	-372.510000000002
J00-J99	Optimized Schedule vs Standard Policy 4	O5	37185.8	wc.early	35081	2104.8
K00-K93	Optimized Schedule vs Standard Policy 4	O5	696816.26	wc.early	294661	402155.26
L00-L99	Optimized Schedule vs Standard Policy 4	O5	109810.13	wc.early	51458	58352.13
M00-M99	Optimized Schedule vs Standard Policy 4	O5	86285.07	wc.early	204183	-117897.93
N00-N99	Optimized Schedule vs Standard Policy 4	O5	297423.72	wc.early	163887	133536.72
O00-O99	Optimized Schedule vs Standard Policy 4	O5	0	wc.early	10448.2267831758	-10448.2267831758
R00-R99	Optimized Schedule vs Standard Policy 4	O5	61081.12	wc.early	75070	-13988.88
S00-T98	Optimized Schedule vs Standard Policy 4	O5	83986.25	wc.early	26635	57351.25
V01-Y98	Optimized Schedule vs Standard Policy 4	O5	0	wc.early	63997	-63997
Bundle	Optimized Schedule vs Standard Policy 4	O5	0	wc.early	29319.0945578831	-29319.0945578831
Total	Optimized Schedule vs Standard Policy 4	O5	2156243.34	wc.early	1616233	540010.34
A00-B99	Optimized Schedule vs Standard Policy 4	O6	0	wc.late	29468.3189993664	-29468.3189993664
C00-D48	Optimized Schedule vs Standard Policy 4	O6	566893.58	wc.late	276944	289949.58
D50-D89	Optimized Schedule vs Standard Policy 4	O6	0	wc.late	39513	-39513
E00-E90	Optimized Schedule vs Standard Policy 4	O6	0	wc.late	26413.8356593311	-26413.8356593311
F00-F99	Optimized Schedule vs Standard Policy 4	O6	0	wc.late	1075.52832605486	-1075.52832605486
G00-G99	Optimized Schedule vs Standard Policy 4	O6	76029.5	wc.late	42578	33451.5
H00-H59	Optimized Schedule vs Standard Policy 4	O6	0	wc.late	164497	-164497
I00-I99	Optimized Schedule vs Standard Policy 4	O6	97597.59	wc.late	57794	39803.59
J00-J99	Optimized Schedule vs Standard Policy 4	O6	60952.62	wc.late	33994	26958.62
K00-K93	Optimized Schedule vs Standard Policy 4	O6	590697.33	wc.late	283524	307173.33
L00-L99	Optimized Schedule vs Standard Policy 4	O6	116737.49	wc.late	49208	67529.49
M00-M99	Optimized Schedule vs Standard Policy 4	O6	0	wc.late	197838	-197838
N00-N99	Optimized Schedule vs Standard Policy 4	O6	296264.34	wc.late	158944	137320.34
O00-O99	Optimized Schedule vs Standard Policy 4	O6	0	wc.late	10008.4089568231	-10008.4089568231
R00-R99	Optimized Schedule vs Standard Policy 4	O6	140943.79	wc.late	72063	68880.79
S00-T98	Optimized Schedule vs Standard Policy 4	O6	74980.43	wc.late	25813	49167.43
V01-Y98	Optimized Schedule vs Standard Policy 4	O6	0	wc.late	61904	-61904
Bundle	Optimized Schedule vs Standard Policy 4	O6	0	wc.late	28084.9080584245	-28084.9080584245
Total	Optimized Schedule vs Standard Policy 4	O6	2021096.67	wc.late	1559665	461431.67
COVID	Optimized vs Standard policy 2	O1	179349.29	bl.early	180997	-1647.70999999999
A00-B99	Optimized vs Standard policy 2	O1	319336.19	bl.early	319305	31.1900000000023
C00-D48	Optimized vs Standard policy 2	O1	165753.05	bl.early	209773	-44019.95
D50-D89	Optimized vs Standard policy 2	O1	96489.2787916964	bl.early	96029.9769884362	459.301803260125
E00-E90	Optimized vs Standard policy 2	O1	154950.92	bl.early	154802	148.920000000013
F00-F99	Optimized vs Standard policy 2	O1	116794.28	bl.early	116359	435.279999999999
G00-G99	Optimized vs Standard policy 2	O1	205866.89	bl.early	206459	-592.109999999986
H00-H59	Optimized vs Standard policy 2	O1	30459.8145855046	bl.early	30314.8218159318	144.992769572815
I00-I99	Optimized vs Standard policy 2	O1	634340.52	bl.early	638958	-4617.47999999998
J00-J99	Optimized vs Standard policy 2	O1	953330.32	bl.early	950365	2965.31999999995
K00-K93	Optimized vs Standard policy 2	O1	609217.44	bl.early	648913	-39695.5600000001
L00-L99	Optimized vs Standard policy 2	O1	224785.81	bl.early	223796	989.809999999998
M00-M99	Optimized vs Standard policy 2	O1	315056.24	bl.early	307686	7370.23999999999
N00-N99	Optimized vs Standard policy 2	O1	524326.79	bl.early	528972	-4645.20999999996
O00-O99	Optimized vs Standard policy 2	O1	126924.69	bl.early	125278	1646.69
R00-R99	Optimized vs Standard policy 2	O1	1159147.31	bl.early	1136723	22424.3100000001
S00-T98	Optimized vs Standard policy 2	O1	820788.66	bl.early	845828	-25039.34
V01-Y98	Optimized vs Standard policy 2	O1	0	bl.early	0	0
Bundle	Optimized vs Standard policy 2	O1	58523.9189278005	bl.early	58245.3372881199	278.581639680589
COVID	Optimized vs Standard policy 2	O2	199681.25	bl.late	201292	-1610.75
A00-B99	Optimized vs Standard policy 2	O2	319336.19	bl.late	319265	71.1900000000023
C00-D48	Optimized vs Standard policy 2	O2	165701.77	bl.late	211201	-45499.23
D50-D89	Optimized vs Standard policy 2	O2	96489.2787916964	bl.late	96018.3070764343	470.971715262101
E00-E90	Optimized vs Standard policy 2	O2	154950.92	bl.late	154763	187.920000000013
F00-F99	Optimized vs Standard policy 2	O2	116794.28	bl.late	116334	460.279999999999
G00-G99	Optimized vs Standard policy 2	O2	205881.24	bl.late	206548	-666.760000000009
H00-H59	Optimized vs Standard policy 2	O2	30459.8145855046	bl.late	30311.1378485495	148.676736955105
I00-I99	Optimized vs Standard policy 2	O2	634752.68	bl.late	639344	-4591.31999999995
J00-J99	Optimized vs Standard policy 2	O2	953406.72	bl.late	950475	2931.71999999997
K00-K93	Optimized vs Standard policy 2	O2	609479.9	bl.late	650546	-41066.1
L00-L99	Optimized vs Standard policy 2	O2	213905.69	bl.late	224687	-10781.31
M00-M99	Optimized vs Standard policy 2	O2	314555.14	bl.late	307934	6621.14000000001
N00-N99	Optimized vs Standard policy 2	O2	521013.39	bl.late	529937	-8923.60999999999
O00-O99	Optimized vs Standard policy 2	O2	126924.69	bl.late	125276	1648.69
R00-R99	Optimized vs Standard policy 2	O2	1159147.31	bl.late	1137295	21852.3100000001
S00-T98	Optimized vs Standard policy 2	O2	820923.77	bl.late	846591	-25667.23
V01-Y98	Optimized vs Standard policy 2	O2	0	bl.late	0	0
Bundle	Optimized vs Standard policy 2	O2	58523.9189278005	bl.late	58238.2591029324	285.659824868118
COVID	Optimized vs Standard policy 2	O3	181954.54	bc.early	182036	-81.4599999999919
A00-B99	Optimized vs Standard policy 2	O3	213515.53	bc.early	213667	-151.470000000001
C00-D48	Optimized vs Standard policy 2	O3	109710.95	bc.early	117964	-8253.05
D50-D89	Optimized vs Standard policy 2	O3	64199.0083127172	bc.early	64269.2309276417	-70.2226149245107
E00-E90	Optimized vs Standard policy 2	O3	103389.01	bc.early	103538	-148.990000000005
F00-F99	Optimized vs Standard policy 2	O3	77660.28	bc.early	77837	-176.720000000001
G00-G99	Optimized vs Standard policy 2	O3	136011.63	bc.early	136595	-583.369999999995
H00-H59	Optimized vs Standard policy 2	O3	20266.3955443195	bc.early	20288.5634769343	-22.1679326148478
I00-I99	Optimized vs Standard policy 2	O3	420154.96	bc.early	420071	83.960000000021
J00-J99	Optimized vs Standard policy 2	O3	630962.05	bc.early	632112	-1149.94999999995
K00-K93	Optimized vs Standard policy 2	O3	401405.84	bc.early	408896	-7490.15999999997
L00-L99	Optimized vs Standard policy 2	O3	134457.5	bc.early	134940	-482.5
M00-M99	Optimized vs Standard policy 2	O3	201597.39	bc.early	201259	338.390000000014
N00-N99	Optimized vs Standard policy 2	O3	337592.47	bc.early	339579	-1986.53000000003
O00-O99	Optimized vs Standard policy 2	O3	83770.15	bc.early	83882	-111.850000000006
R00-R99	Optimized vs Standard policy 2	O3	751643.64	bc.early	749360	2283.64000000001
S00-T98	Optimized vs Standard policy 2	O3	544026.89	bc.early	549579	-5552.10999999999
V01-Y98	Optimized vs Standard policy 2	O3	0	bc.early	0	0
Bundle	Optimized vs Standard policy 2	O3	38938.8085887734	bc.early	38981.4009127518	-42.5923239784242
COVID	Optimized vs Standard policy 2	O4	202286.5	bc.late	202363	-76.5
A00-B99	Optimized vs Standard policy 2	O4	213515.53	bc.late	213667	-151.470000000001
C00-D48	Optimized vs Standard policy 2	O4	109710.95	bc.late	119093	-9382.05
D50-D89	Optimized vs Standard policy 2	O4	64199.0083127172	bc.late	64269.2309276417	-70.2226149245107
E00-E90	Optimized vs Standard policy 2	O4	103389.01	bc.late	103538	-148.990000000005
F00-F99	Optimized vs Standard policy 2	O4	77660.28	bc.late	77837	-176.720000000001
G00-G99	Optimized vs Standard policy 2	O4	136011.63	bc.late	136666	-654.369999999995
H00-H59	Optimized vs Standard policy 2	O4	20266.3955443195	bc.late	20288.5634769343	-22.1679326148478
I00-I99	Optimized vs Standard policy 2	O4	420154.96	bc.late	420447	-292.039999999979
J00-J99	Optimized vs Standard policy 2	O4	630962.05	bc.late	632347	-1384.94999999995
K00-K93	Optimized vs Standard policy 2	O4	401405.84	bc.late	410310	-8904.15999999997
L00-L99	Optimized vs Standard policy 2	O4	134460.69	bc.late	136303	-1842.31
M00-M99	Optimized vs Standard policy 2	O4	201597.39	bc.late	201451	146.390000000014
N00-N99	Optimized vs Standard policy 2	O4	337106.1	bc.late	340298	-3191.90000000002
O00-O99	Optimized vs Standard policy 2	O4	83770.15	bc.late	83882	-111.850000000006
R00-R99	Optimized vs Standard policy 2	O4	751643.64	bc.late	750053	1590.64000000001
S00-T98	Optimized vs Standard policy 2	O4	544026.89	bc.late	550880	-6853.10999999999
V01-Y98	Optimized vs Standard policy 2	O4	0	bc.late	0	0
Bundle	Optimized vs Standard policy 2	O4	38938.8085887734	bc.late	38981.4009127518	-42.5923239784242
COVID	Optimized vs Standard policy 2	O5	249399.79	wc.early	250441	-1041.20999999999
A00-B99	Optimized vs Standard policy 2	O5	319336.19	wc.early	318820	516.190000000002
C00-D48	Optimized vs Standard policy 2	O5	166137.38	wc.early	213863	-47725.62
D50-D89	Optimized vs Standard policy 2	O5	96489.2787916964	wc.early	95874.8103807062	614.468410990143
E00-E90	Optimized vs Standard policy 2	O5	154950.92	wc.early	154532	418.920000000013
F00-F99	Optimized vs Standard policy 2	O5	116794.28	wc.early	116166	628.279999999999
G00-G99	Optimized vs Standard policy 2	O5	206041.55	wc.early	206472	-430.450000000012
H00-H59	Optimized vs Standard policy 2	O5	30459.8145855046	wc.early	30265.838694071	193.975891433653
I00-I99	Optimized vs Standard policy 2	O5	636431.07	wc.early	639412	-2980.93000000005
J00-J99	Optimized vs Standard policy 2	O5	953517.09	wc.early	948918	4599.08999999997
K00-K93	Optimized vs Standard policy 2	O5	611721.61	wc.early	652897	-41175.39
L00-L99	Optimized vs Standard policy 2	O5	212561.69	wc.early	226310	-13748.31
M00-M99	Optimized vs Standard policy 2	O5	314254.43	wc.early	308105	6149.42999999999
N00-N99	Optimized vs Standard policy 2	O5	520207.99	wc.early	530904	-10696.01
O00-O99	Optimized vs Standard policy 2	O5	126924.69	wc.early	125089	1835.69
R00-R99	Optimized vs Standard policy 2	O5	1149477.64	wc.early	1137177	12300.6399999999
S00-T98	Optimized vs Standard policy 2	O5	821476.35	wc.early	847272	-25795.65
V01-Y98	Optimized vs Standard policy 2	O5	0	wc.early	0	0
Bundle	Optimized vs Standard policy 2	O5	58523.9189278005	wc.early	58151.2236406266	372.695287173985
COVID	Optimized vs Standard policy 2	O6	311405.82	wc.late	328614	-17208.18
A00-B99	Optimized vs Standard policy 2	O6	305935.61	wc.late	311202	-5266.39000000001
C00-D48	Optimized vs Standard policy 2	O6	151872.62	wc.late	209165	-57292.38
D50-D89	Optimized vs Standard policy 2	O6	96489.2787916964	wc.late	93546.8790457928	2942.39974590352
E00-E90	Optimized vs Standard policy 2	O6	154950.92	wc.late	150873	4077.92000000001
F00-F99	Optimized vs Standard policy 2	O6	111364.07	wc.late	113591	-2226.92999999999
G00-G99	Optimized vs Standard policy 2	O6	206725.08	wc.late	201608	5117.07999999999
H00-H59	Optimized vs Standard policy 2	O6	30459.8145855046	wc.late	29530.955422922	928.85916258263
I00-I99	Optimized vs Standard policy 2	O6	629058.04	wc.late	624549	4509.04000000004
J00-J99	Optimized vs Standard policy 2	O6	951418.9	wc.late	920966	30452.9
K00-K93	Optimized vs Standard policy 2	O6	614284.58	wc.late	637725	-23440.42
L00-L99	Optimized vs Standard policy 2	O6	209625.19	wc.late	221020	-11394.81
M00-M99	Optimized vs Standard policy 2	O6	316547.39	wc.late	301198	15349.39
N00-N99	Optimized vs Standard policy 2	O6	522338.46	wc.late	518401	3937.46000000002
O00-O99	Optimized vs Standard policy 2	O6	126924.69	wc.late	122080	4844.69
R00-R99	Optimized vs Standard policy 2	O6	1141754.8	wc.late	1110439	31315.8
S00-T98	Optimized vs Standard policy 2	O6	821051.77	wc.late	828767	-7715.22999999998
V01-Y98	Optimized vs Standard policy 2	O6	0	wc.late	0	0
Bundle	Optimized vs Standard policy 2	O6	58523.9189278005	wc.late	56739.2567732187	1784.66215458186
COVID	Optimized vs Standard policy 3	O1	179349.29	bl.early	180831	-1481.70999999999
A00-B99	Optimized vs Standard policy 3	O1	319336.19	bl.early	319214	122.190000000002
C00-D48	Optimized vs Standard policy 3	O1	165753.05	bl.early	209083	-43329.95
D50-D89	Optimized vs Standard policy 3	O1	96489.2787916964	bl.early	96002.3149748019	486.963816894451
E00-E90	Optimized vs Standard policy 3	O1	154950.92	bl.early	154740	210.920000000013
F00-F99	Optimized vs Standard policy 3	O1	116794.28	bl.early	116312	482.279999999999
G00-G99	Optimized vs Standard policy 3	O1	205866.89	bl.early	206401	-534.109999999986
H00-H59	Optimized vs Standard policy 3	O1	30459.8145855046	bl.early	30306.0894488034	153.725136701207
I00-I99	Optimized vs Standard policy 3	O1	634340.52	bl.early	638608	-4267.47999999998
J00-J99	Optimized vs Standard policy 3	O1	953330.32	bl.early	949943	3387.31999999995
K00-K93	Optimized vs Standard policy 3	O1	609217.44	bl.early	648182	-38964.5600000001
L00-L99	Optimized vs Standard policy 3	O1	224785.81	bl.early	223534	1251.81
M00-M99	Optimized vs Standard policy 3	O1	315056.24	bl.early	307471	7585.23999999999
N00-N99	Optimized vs Standard policy 3	O1	524326.79	bl.early	528479	-4152.20999999996
O00-O99	Optimized vs Standard policy 3	O1	126924.69	bl.early	125243	1681.69
R00-R99	Optimized vs Standard policy 3	O1	1159147.31	bl.early	1136272	22875.3100000001
S00-T98	Optimized vs Standard policy 3	O1	820788.66	bl.early	845298	-24509.34
V01-Y98	Optimized vs Standard policy 3	O1	0	bl.early	0	0
Bundle	Optimized vs Standard policy 3	O1	58523.9189278005	bl.early	58228.5593676754	295.3595601251
COVID	Optimized vs Standard policy 3	O2	199681.25	bl.late	201267	-1585.75
A00-B99	Optimized vs Standard policy 3	O2	319336.19	bl.late	319240	96.1900000000023
C00-D48	Optimized vs Standard policy 3	O2	165701.77	bl.late	209488	-43786.23
D50-D89	Optimized vs Standard policy 3	O2	96489.2787916964	bl.late	96012.2560109518	477.022780744606
E00-E90	Optimized vs Standard policy 3	O2	154950.92	bl.late	154760	190.920000000013
F00-F99	Optimized vs Standard policy 3	O2	116794.28	bl.late	116319	475.279999999999
G00-G99	Optimized vs Standard policy 3	O2	205881.24	bl.late	206434	-552.760000000009
H00-H59	Optimized vs Standard policy 3	O2	30459.8145855046	bl.late	30309.2276432402	150.586942264443
I00-I99	Optimized vs Standard policy 3	O2	634752.68	bl.late	638775	-4022.31999999995
J00-J99	Optimized vs Standard policy 3	O2	953406.72	bl.late	950125	3281.71999999997
K00-K93	Optimized vs Standard policy 3	O2	609479.9	bl.late	648660	-39180.1
L00-L99	Optimized vs Standard policy 3	O2	213905.69	bl.late	223778	-9872.31
M00-M99	Optimized vs Standard policy 3	O2	314555.14	bl.late	307575	6980.14000000001
N00-N99	Optimized vs Standard policy 3	O2	521013.39	bl.late	528799	-7785.60999999999
O00-O99	Optimized vs Standard policy 3	O2	126924.69	bl.late	125274	1650.69
R00-R99	Optimized vs Standard policy 3	O2	1159147.31	bl.late	1136615	22532.3100000001
S00-T98	Optimized vs Standard policy 3	O2	820923.77	bl.late	845630	-24706.23
V01-Y98	Optimized vs Standard policy 3	O2	0	bl.late	0	0
Bundle	Optimized vs Standard policy 3	O2	58523.9189278005	bl.late	58234.5889328352	289.329994965352
COVID	Optimized vs Standard policy 3	O3	181954.54	bc.early	182036	-81.4599999999919
A00-B99	Optimized vs Standard policy 3	O3	213515.53	bc.early	213670	-154.470000000001
C00-D48	Optimized vs Standard policy 3	O3	109710.95	bc.early	115885	-6174.05
D50-D89	Optimized vs Standard policy 3	O3	64199.0083127172	bc.early	64270.5275845308	-71.5192718136168
E00-E90	Optimized vs Standard policy 3	O3	103389.01	bc.early	103541	-151.990000000005
F00-F99	Optimized vs Standard policy 3	O3	77660.28	bc.early	77840	-179.720000000001
G00-G99	Optimized vs Standard policy 3	O3	136011.63	bc.early	136447	-435.369999999995
H00-H59	Optimized vs Standard policy 3	O3	20266.3955443195	bc.early	20288.9728066435	-22.57726232399
I00-I99	Optimized vs Standard policy 3	O3	420154.96	bc.early	419384	770.960000000021
J00-J99	Optimized vs Standard policy 3	O3	630962.05	bc.early	631698	-735.949999999953
K00-K93	Optimized vs Standard policy 3	O3	401405.84	bc.early	406785	-5379.15999999997
L00-L99	Optimized vs Standard policy 3	O3	134457.5	bc.early	134007	450.5
M00-M99	Optimized vs Standard policy 3	O3	201597.39	bc.early	200799	798.390000000014
N00-N99	Optimized vs Standard policy 3	O3	337592.47	bc.early	338139	-546.530000000028
O00-O99	Optimized vs Standard policy 3	O3	83770.15	bc.early	83884	-113.850000000006
R00-R99	Optimized vs Standard policy 3	O3	751643.64	bc.early	748517	3126.64000000001
S00-T98	Optimized vs Standard policy 3	O3	544026.89	bc.early	548196	-4169.10999999999
V01-Y98	Optimized vs Standard policy 3	O3	0	bc.early	0	0
Bundle	Optimized vs Standard policy 3	O3	38938.8085887734	bc.early	38982.1873777726	-43.37878899926
COVID	Optimized vs Standard policy 3	O4	202286.5	bc.late	202363	-76.5
A00-B99	Optimized vs Standard policy 3	O4	213515.53	bc.late	213670	-154.470000000001
C00-D48	Optimized vs Standard policy 3	O4	109710.95	bc.late	115858	-6147.05
D50-D89	Optimized vs Standard policy 3	O4	64199.0083127172	bc.late	64270.5275845308	-71.5192718136168
E00-E90	Optimized vs Standard policy 3	O4	103389.01	bc.late	103541	-151.990000000005
F00-F99	Optimized vs Standard policy 3	O4	77660.28	bc.late	77840	-179.720000000001
G00-G99	Optimized vs Standard policy 3	O4	136011.63	bc.late	136445	-433.369999999995
H00-H59	Optimized vs Standard policy 3	O4	20266.3955443195	bc.late	20288.9728066435	-22.57726232399
I00-I99	Optimized vs Standard policy 3	O4	420154.96	bc.late	419376	778.960000000021
J00-J99	Optimized vs Standard policy 3	O4	630962.05	bc.late	631694	-731.949999999953
K00-K93	Optimized vs Standard policy 3	O4	401405.84	bc.late	406768	-5362.15999999997
L00-L99	Optimized vs Standard policy 3	O4	134460.69	bc.late	133996	464.690000000002
M00-M99	Optimized vs Standard policy 3	O4	201597.39	bc.late	200796	801.390000000014
N00-N99	Optimized vs Standard policy 3	O4	337106.1	bc.late	338121	-1014.90000000002
O00-O99	Optimized vs Standard policy 3	O4	83770.15	bc.late	83884	-113.850000000006
R00-R99	Optimized vs Standard policy 3	O4	751643.64	bc.late	748508	3135.64000000001
S00-T98	Optimized vs Standard policy 3	O4	544026.89	bc.late	548183	-4156.10999999999
V01-Y98	Optimized vs Standard policy 3	O4	0	bc.late	0	0
Bundle	Optimized vs Standard policy 3	O4	38938.8085887734	bc.late	38982.1873777726	-43.37878899926
COVID	Optimized vs Standard policy 3	O5	249399.79	wc.early	250134	-734.209999999992
A00-B99	Optimized vs Standard policy 3	O5	319336.19	wc.early	318696	640.190000000002
C00-D48	Optimized vs Standard policy 3	O5	166137.38	wc.early	211230	-45092.62
D50-D89	Optimized vs Standard policy 3	O5	96489.2787916964	wc.early	95832.0207033656	657.258088330738
E00-E90	Optimized vs Standard policy 3	O5	154950.92	wc.early	154455	495.920000000013
F00-F99	Optimized vs Standard policy 3	O5	116794.28	wc.early	116108	686.279999999999
G00-G99	Optimized vs Standard policy 3	O5	206041.55	wc.early	206207	-165.450000000012
H00-H59	Optimized vs Standard policy 3	O5	30459.8145855046	wc.early	30252.3308136692	207.483771835388
I00-I99	Optimized vs Standard policy 3	O5	636431.07	wc.early	638373	-1941.93000000005
J00-J99	Optimized vs Standard policy 3	O5	953517.09	wc.early	948179	5338.08999999997
K00-K93	Optimized vs Standard policy 3	O5	611721.61	wc.early	649969	-38247.39
L00-L99	Optimized vs Standard policy 3	O5	212561.69	wc.early	224821	-12259.31
M00-M99	Optimized vs Standard policy 3	O5	314254.43	wc.early	307475	6779.42999999999
N00-N99	Optimized vs Standard policy 3	O5	520207.99	wc.early	529103	-8895.01000000001
O00-O99	Optimized vs Standard policy 3	O5	126924.69	wc.early	125034	1890.69
R00-R99	Optimized vs Standard policy 3	O5	1149477.64	wc.early	1135621	13856.6399999999
S00-T98	Optimized vs Standard policy 3	O5	821476.35	wc.early	845592	-24115.65
V01-Y98	Optimized vs Standard policy 3	O5	0	wc.early	0	0
Bundle	Optimized vs Standard policy 3	O5	58523.9189278005	wc.early	58125.270294939	398.648632861579
COVID	Optimized vs Standard policy 3	O6	311405.82	wc.late	329073	-17667.18
A00-B99	Optimized vs Standard policy 3	O6	305935.61	wc.late	311494	-5558.39000000001
C00-D48	Optimized vs Standard policy 3	O6	151872.62	wc.late	206644	-54771.38
D50-D89	Optimized vs Standard policy 3	O6	96489.2787916964	wc.late	93586.6431903922	2902.63560130418
E00-E90	Optimized vs Standard policy 3	O6	154950.92	wc.late	150990	3960.92000000001
F00-F99	Optimized vs Standard policy 3	O6	111364.07	wc.late	113525	-2160.92999999999
G00-G99	Optimized vs Standard policy 3	O6	206725.08	wc.late	201736	4989.07999999999
H00-H59	Optimized vs Standard policy 3	O6	30459.8145855046	wc.late	29543.5082006691	916.306384835563
I00-I99	Optimized vs Standard policy 3	O6	629058.04	wc.late	624130	4928.04000000004
J00-J99	Optimized vs Standard policy 3	O6	951418.9	wc.late	921307	30111.9
K00-K93	Optimized vs Standard policy 3	O6	614284.58	wc.late	635340	-21055.42
L00-L99	Optimized vs Standard policy 3	O6	209625.19	wc.late	219819	-10193.81
M00-M99	Optimized vs Standard policy 3	O6	316547.39	wc.late	300863	15684.39
N00-N99	Optimized vs Standard policy 3	O6	522338.46	wc.late	517171	5167.46000000002
O00-O99	Optimized vs Standard policy 3	O6	126924.69	wc.late	122137	4787.69
R00-R99	Optimized vs Standard policy 3	O6	1141754.8	wc.late	1110172	31582.8
S00-T98	Optimized vs Standard policy 3	O6	821051.77	wc.late	827602	-6550.22999999998
V01-Y98	Optimized vs Standard policy 3	O6	0	wc.late	0	0
Bundle	Optimized vs Standard policy 3	O6	58523.9189278005	wc.late	56763.3750338577	1760.54389394289
COVID	Optimized vs Standard policy 4	O1	179349.29	bl.early	180831	-1481.70999999999
A00-B99	Optimized vs Standard policy 4	O1	319336.19	bl.early	319214	122.190000000002
C00-D48	Optimized vs Standard policy 4	O1	165753.05	bl.early	209083	-43329.95
D50-D89	Optimized vs Standard policy 4	O1	96489.2787916964	bl.early	96002.3149748019	486.963816894451
E00-E90	Optimized vs Standard policy 4	O1	154950.92	bl.early	154740	210.920000000013
F00-F99	Optimized vs Standard policy 4	O1	116794.28	bl.early	116312	482.279999999999
G00-G99	Optimized vs Standard policy 4	O1	205866.89	bl.early	206401	-534.109999999986
H00-H59	Optimized vs Standard policy 4	O1	30459.8145855046	bl.early	30306.0894488034	153.725136701207
I00-I99	Optimized vs Standard policy 4	O1	634340.52	bl.early	638608	-4267.47999999998
J00-J99	Optimized vs Standard policy 4	O1	953330.32	bl.early	949943	3387.31999999995
K00-K93	Optimized vs Standard policy 4	O1	609217.44	bl.early	648182	-38964.5600000001
L00-L99	Optimized vs Standard policy 4	O1	224785.81	bl.early	223534	1251.81
M00-M99	Optimized vs Standard policy 4	O1	315056.24	bl.early	307471	7585.23999999999
N00-N99	Optimized vs Standard policy 4	O1	524326.79	bl.early	528479	-4152.20999999996
O00-O99	Optimized vs Standard policy 4	O1	126924.69	bl.early	125243	1681.69
R00-R99	Optimized vs Standard policy 4	O1	1159147.31	bl.early	1136272	22875.3100000001
S00-T98	Optimized vs Standard policy 4	O1	820788.66	bl.early	845298	-24509.34
V01-Y98	Optimized vs Standard policy 4	O1	0	bl.early	0	0
Bundle	Optimized vs Standard policy 4	O1	58523.9189278005	bl.early	58228.5593676754	295.3595601251
COVID	Optimized vs Standard policy 4	O2	199681.25	bl.late	200981	-1299.75
A00-B99	Optimized vs Standard policy 4	O2	319336.19	bl.late	319174	162.190000000002
C00-D48	Optimized vs Standard policy 4	O2	165701.77	bl.late	209647	-43945.23
D50-D89	Optimized vs Standard policy 4	O2	96489.2787916964	bl.late	95984.1617783544	505.117013341966
E00-E90	Optimized vs Standard policy 4	O2	154950.92	bl.late	154720	230.920000000013
F00-F99	Optimized vs Standard policy 4	O2	116794.28	bl.late	116305	489.279999999999
G00-G99	Optimized vs Standard policy 4	O2	205881.24	bl.late	206393	-511.760000000009
H00-H59	Optimized vs Standard policy 4	O2	30459.8145855046	bl.late	30300.3588328754	159.455752629216
I00-I99	Optimized vs Standard policy 4	O2	634752.68	bl.late	638698	-3945.31999999995
J00-J99	Optimized vs Standard policy 4	O2	953406.72	bl.late	949878	3528.71999999997
K00-K93	Optimized vs Standard policy 4	O2	609479.9	bl.late	648764	-39284.1
L00-L99	Optimized vs Standard policy 4	O2	213905.69	bl.late	223875	-9969.31
M00-M99	Optimized vs Standard policy 4	O2	314555.14	bl.late	307534	7021.14000000001
N00-N99	Optimized vs Standard policy 4	O2	521013.39	bl.late	528763	-7749.60999999999
O00-O99	Optimized vs Standard policy 4	O2	126924.69	bl.late	125221	1703.69
R00-R99	Optimized vs Standard policy 4	O2	1159147.31	bl.late	1136421	22726.3100000001
S00-T98	Optimized vs Standard policy 4	O2	820923.77	bl.late	845533	-24609.23
V01-Y98	Optimized vs Standard policy 4	O2	0	bl.late	0	0
Bundle	Optimized vs Standard policy 4	O2	58523.9189278005	bl.late	58217.5488573837	306.370070416808
COVID	Optimized vs Standard policy 4	O3	181954.54	bc.early	182036	-81.4599999999919
A00-B99	Optimized vs Standard policy 4	O3	213515.53	bc.early	213670	-154.470000000001
C00-D48	Optimized vs Standard policy 4	O3	109710.95	bc.early	115885	-6174.05
D50-D89	Optimized vs Standard policy 4	O3	64199.0083127172	bc.early	64270.5275845308	-71.5192718136168
E00-E90	Optimized vs Standard policy 4	O3	103389.01	bc.early	103541	-151.990000000005
F00-F99	Optimized vs Standard policy 4	O3	77660.28	bc.early	77840	-179.720000000001
G00-G99	Optimized vs Standard policy 4	O3	136011.63	bc.early	136447	-435.369999999995
H00-H59	Optimized vs Standard policy 4	O3	20266.3955443195	bc.early	20288.9728066435	-22.57726232399
I00-I99	Optimized vs Standard policy 4	O3	420154.96	bc.early	419384	770.960000000021
J00-J99	Optimized vs Standard policy 4	O3	630962.05	bc.early	631698	-735.949999999953
K00-K93	Optimized vs Standard policy 4	O3	401405.84	bc.early	406785	-5379.15999999997
L00-L99	Optimized vs Standard policy 4	O3	134457.5	bc.early	134007	450.5
M00-M99	Optimized vs Standard policy 4	O3	201597.39	bc.early	200799	798.390000000014
N00-N99	Optimized vs Standard policy 4	O3	337592.47	bc.early	338139	-546.530000000028
O00-O99	Optimized vs Standard policy 4	O3	83770.15	bc.early	83884	-113.850000000006
R00-R99	Optimized vs Standard policy 4	O3	751643.64	bc.early	748517	3126.64000000001
S00-T98	Optimized vs Standard policy 4	O3	544026.89	bc.early	548196	-4169.10999999999
V01-Y98	Optimized vs Standard policy 4	O3	0	bc.early	0	0
Bundle	Optimized vs Standard policy 4	O3	38938.8085887734	bc.early	38982.1873777726	-43.37878899926
COVID	Optimized vs Standard policy 4	O4	202286.5	bc.late	202363	-76.5
A00-B99	Optimized vs Standard policy 4	O4	213515.53	bc.late	213670	-154.470000000001
C00-D48	Optimized vs Standard policy 4	O4	109710.95	bc.late	116370	-6659.05
D50-D89	Optimized vs Standard policy 4	O4	64199.0083127172	bc.late	64270.5275845308	-71.5192718136168
E00-E90	Optimized vs Standard policy 4	O4	103389.01	bc.late	103541	-151.990000000005
F00-F99	Optimized vs Standard policy 4	O4	77660.28	bc.late	77840	-179.720000000001
G00-G99	Optimized vs Standard policy 4	O4	136011.63	bc.late	136476	-464.369999999995
H00-H59	Optimized vs Standard policy 4	O4	20266.3955443195	bc.late	20288.9728066435	-22.57726232399
I00-I99	Optimized vs Standard policy 4	O4	420154.96	bc.late	419549	605.960000000021
J00-J99	Optimized vs Standard policy 4	O4	630962.05	bc.late	631800	-837.949999999953
K00-K93	Optimized vs Standard policy 4	O4	401405.84	bc.late	407403	-5997.15999999997
L00-L99	Optimized vs Standard policy 4	O4	134460.69	bc.late	134605	-144.309999999998
M00-M99	Optimized vs Standard policy 4	O4	201597.39	bc.late	200882	715.390000000014
N00-N99	Optimized vs Standard policy 4	O4	337106.1	bc.late	338440	-1333.90000000002
O00-O99	Optimized vs Standard policy 4	O4	83770.15	bc.late	83884	-113.850000000006
R00-R99	Optimized vs Standard policy 4	O4	751643.64	bc.late	748818	2825.64000000001
S00-T98	Optimized vs Standard policy 4	O4	544026.89	bc.late	548771	-4744.10999999999
V01-Y98	Optimized vs Standard policy 4	O4	0	bc.late	0	0
Bundle	Optimized vs Standard policy 4	O4	38938.8085887734	bc.late	38982.1873777726	-43.37878899926
COVID	Optimized vs Standard policy 4	O5	249399.79	wc.early	250193	-793.209999999992
A00-B99	Optimized vs Standard policy 4	O5	319336.19	wc.early	318837	499.190000000002
C00-D48	Optimized vs Standard policy 4	O5	166137.38	wc.early	212817	-46679.62
D50-D89	Optimized vs Standard policy 4	O5	96489.2787916964	wc.early	95865.7337824824	623.545009213907
E00-E90	Optimized vs Standard policy 4	O5	154950.92	wc.early	154539	411.920000000013
F00-F99	Optimized vs Standard policy 4	O5	116794.28	wc.early	116169	625.279999999999
G00-G99	Optimized vs Standard policy 4	O5	206041.55	wc.early	206345	-303.450000000012
H00-H59	Optimized vs Standard policy 4	O5	30459.8145855046	wc.early	30262.973386107	196.841199397659
I00-I99	Optimized vs Standard policy 4	O5	636431.07	wc.early	639011	-2579.93000000005
J00-J99	Optimized vs Standard policy 4	O5	953517.09	wc.early	948755	4762.08999999997
K00-K93	Optimized vs Standard policy 4	O5	611721.61	wc.early	651779	-40057.39
L00-L99	Optimized vs Standard policy 4	O5	212561.69	wc.early	225771	-13209.31
M00-M99	Optimized vs Standard policy 4	O5	314254.43	wc.early	307879	6375.42999999999
N00-N99	Optimized vs Standard policy 4	O5	520207.99	wc.early	530219	-10011.01
O00-O99	Optimized vs Standard policy 4	O5	126924.69	wc.early	125080	1844.69
R00-R99	Optimized vs Standard policy 4	O5	1149477.64	wc.early	1136773	12704.6399999999
S00-T98	Optimized vs Standard policy 4	O5	821476.35	wc.early	846615	-25138.65
V01-Y98	Optimized vs Standard policy 4	O5	0	wc.early	0	0
Bundle	Optimized vs Standard policy 4	O5	58523.9189278005	wc.early	58145.7183854807	378.200542319842
COVID	Optimized vs Standard policy 4	O6	311405.82	wc.late	328743	-17337.18
A00-B99	Optimized vs Standard policy 4	O6	305935.61	wc.late	311291	-5355.39000000001
C00-D48	Optimized vs Standard policy 4	O6	151872.62	wc.late	207520	-55647.38
D50-D89	Optimized vs Standard policy 4	O6	96489.2787916964	wc.late	93569.3544318707	2919.92435982563
E00-E90	Optimized vs Standard policy 4	O6	154950.92	wc.late	150779	4171.92000000001
F00-F99	Optimized vs Standard policy 4	O6	111364.07	wc.late	113613	-2248.92999999999
G00-G99	Optimized vs Standard policy 4	O6	206725.08	wc.late	201677	5048.07999999999
H00-H59	Optimized vs Standard policy 4	O6	30459.8145855046	wc.late	29538.0504712138	921.764114290811
I00-I99	Optimized vs Standard policy 4	O6	629058.04	wc.late	623957	5101.04000000004
J00-J99	Optimized vs Standard policy 4	O6	951418.9	wc.late	920857	30561.9
K00-K93	Optimized vs Standard policy 4	O6	614284.58	wc.late	636204	-21919.42
L00-L99	Optimized vs Standard policy 4	O6	209625.19	wc.late	220250	-10624.81
M00-M99	Optimized vs Standard policy 4	O6	316547.39	wc.late	300836	15711.39
N00-N99	Optimized vs Standard policy 4	O6	522338.46	wc.late	517611	4727.46000000002
O00-O99	Optimized vs Standard policy 4	O6	126924.69	wc.late	122110	4814.69
R00-R99	Optimized vs Standard policy 4	O6	1141754.8	wc.late	1109696	32058.8
S00-T98	Optimized vs Standard policy 4	O6	821051.77	wc.late	828005	-6953.22999999998
V01-Y98	Optimized vs Standard policy 4	O6	0	wc.late	0	0
Bundle	Optimized vs Standard policy 4	O6	58523.9189278005	wc.late	56752.8888335798	1771.0300942207
