# Supplementary material for: Optimal national prioritization policies for hospital care during the SARS-CoV-2 pandemic
Source: Nat Comput Sci. 2021 Aug 13;1(8):521–31. doi: 10.1038/s43588-021-00111-1 (PMC10766519; doi:10.1038/s43588-021-00111-1)
Supplement: Supplementary file 6 — Source data used for Supplementary Fig. 7. [file 43588_2021_111_MOESM6_ESM.csv]

Scenario.Type.	Scenario.	ICD	opt_res_upper	gov_res_upper	upper_diff	upper_diff_log	lower_diff	optim_res_lower	gov_res_lower	lower_diff_log	Policy_comparison	upper_col	lower_col
Optimization Model	Baseline Early Lockdown	COVID	2590909.5	2605428.5	-14519	-9.58321341548369	-12507.6599999997	2575243.37	2587751.03	-9.43409653560512	Optimized Schedule vs Standard Policy 2	Upper	Lower
Optimization Model	Baseline Late Lockdown	COVID	2828589.97	2821075.4	7514.5700000003	8.92459908165451	10020.2599999998	2812923.84	2802903.58	9.21236432240598	Optimized Schedule vs Standard Policy 2	Upper	Lower
Optimization Model	Best-Case Early Lockdown	COVID	2571000.75	2568630.4	2370.35000000009	7.77079290255059	2370.35000000009	2571000.75	2568630.4	7.77079290255059	Optimized Schedule vs Standard Policy 2	Upper	Lower
Optimization Model	Best-Case Late Lockdown	COVID	2806077.86	2798496.8	7581.06000000006	8.93340831054814	7581.06000000006	2806077.86	2798496.8	8.93340831054814	Optimized Schedule vs Standard Policy 2	Upper	Lower
Optimization Model	Worst-Case Early Lockdown	COVID	3541276.59	3540597.3	679.290000000037	6.52104813505259	15695.9400000004	3525610.45	3509914.51	9.66115735916789	Optimized Schedule vs Standard Policy 2	Upper	Lower
Optimization Model	Worst-Case Late Lockdown	COVID	4968248.66	5151617.3	-183368.64	-12.1192538318172	-7251.55999999959	4710000.73	4717252.29	-8.88897189711619	Optimized Schedule vs Standard Policy 2	Upper	Lower
Optimization Model	Baseline Early Lockdown	A00-B99	270649.495001391	295100.347536196	-24450.8525348046	-10.1044203627943	-11598.1425348046	270649.495001391	282247.637536196	-9.35860023796292	Optimized Schedule vs Standard Policy 2	Upper	Lower
Optimization Model	Baseline Late Lockdown	A00-B99	270649.495001391	293558.40504229	-22908.9100408991	-10.0392811986239	-8458.06004089909	270649.495001391	279107.55504229	-9.04287511671841	Optimized Schedule vs Standard Policy 2	Upper	Lower
Optimization Model	Best-Case Early Lockdown	A00-B99	186367.121504586	186511.086605322	-143.965100736707	-4.96957091420795	-143.965100736707	186367.121504586	186511.086605322	-4.96957091420795	Optimized Schedule vs Standard Policy 2	Upper	Lower
Optimization Model	Best-Case Late Lockdown	A00-B99	186367.121504586	185072.505599731	1294.61590485435	7.16596933157151	1294.61590485435	186367.121504586	185072.505599731	7.16596933157151	Optimized Schedule vs Standard Policy 2	Upper	Lower
Optimization Model	Worst-Case Early Lockdown	A00-B99	270649.495001391	314527.33511389	-43877.8401124988	-10.689164690582	-14583.6701124989	270649.495001391	285233.16511389	-9.58765769627949	Optimized Schedule vs Standard Policy 2	Upper	Lower
Optimization Model	Worst-Case Late Lockdown	A00-B99	372972.865001391	589928.35569461	-216955.490693218	-12.2874474994714	-17520.6306932185	271167.125001391	288687.75569461	-9.77113436231383	Optimized Schedule vs Standard Policy 2	Upper	Lower
Optimization Model	Baseline Early Lockdown	C00-D48	403986.47	519573	-115586.53	-11.6577747059398	-111136.66	403986.47	515123.13	-11.6185158941959	Optimized Schedule vs Standard Policy 2	Upper	Lower
Optimization Model	Baseline Late Lockdown	C00-D48	403831.94	522577.3	-118745.36	-11.6847366474493	-113543.75	403831.94	517375.69	-11.6399435041871	Optimized Schedule vs Standard Policy 2	Upper	Lower
Optimization Model	Best-Case Early Lockdown	C00-D48	277852.26	299361.4	-21509.14	-9.9762332400585	-21509.14	277852.26	299361.4	-9.9762332400585	Optimized Schedule vs Standard Policy 2	Upper	Lower
Optimization Model	Best-Case Late Lockdown	C00-D48	277852.26	297816.6	-19964.34	-9.90170296109966	-19964.34	277852.26	297816.6	-9.90170296109966	Optimized Schedule vs Standard Policy 2	Upper	Lower
Optimization Model	Worst-Case Early Lockdown	C00-D48	403964.41	545836.6	-141872.19	-11.8626818608543	-130824.98	403964.41	534789.39	-11.7816156783644	Optimized Schedule vs Standard Policy 2	Upper	Lower
Optimization Model	Worst-Case Late Lockdown	C00-D48	527357.11	658024.2	-130667.09	-11.7804080698952	-132707.91	410005.01	542712.92	-11.7959058266825	Optimized Schedule vs Standard Policy 2	Upper	Lower
Optimization Model	Baseline Early Lockdown	D50-D89	7276.09799325479	12921.6060487782	-5645.5080555234	-8.63861547351238	-1315.26618587929	7276.09799325479	8591.36417913408	-7.18179434684905	Optimized Schedule vs Standard Policy 2	Upper	Lower
Optimization Model	Baseline Late Lockdown	D50-D89	7276.09799325479	13225.413696135	-5949.3157028802	-8.69103148400646	-1466.99759109179	7276.09799325479	8743.09558434658	-7.29097313607741	Optimized Schedule vs Standard Policy 2	Upper	Lower
Optimization Model	Best-Case Early Lockdown	D50-D89	4979.5737919734	5154.28504669788	-174.711254724482	-5.16313463821594	-174.711254724482	4979.5737919734	5154.28504669788	-5.16313463821594	Optimized Schedule vs Standard Policy 2	Upper	Lower
Optimization Model	Best-Case Late Lockdown	D50-D89	4979.5737919734	5420.79868058314	-441.224888609742	-6.08955469696178	-441.224888609742	4979.5737919734	5420.79868058314	-6.08955469696178	Optimized Schedule vs Standard Policy 2	Upper	Lower
Optimization Model	Worst-Case Early Lockdown	D50-D89	7276.09799325479	18763.1972637336	-11487.0992704788	-9.34897988209281	-1992.32487778986	7276.09799325479	9268.42287104465	-7.59705751610658	Optimized Schedule vs Standard Policy 2	Upper	Lower
Optimization Model	Worst-Case Late Lockdown	D50-D89	7290.51681786168	97523.303754185	-90232.7869363234	-11.4101481315372	-2269.69712991021	7290.51681786168	9560.21394777189	-7.72740167862677	Optimized Schedule vs Standard Policy 2	Upper	Lower
Optimization Model	Baseline Early Lockdown	E00-E90	31033.705851342	43445.936257874	-12412.230406532	-9.42643758860351	-7919.17040653197	31033.705851342	38952.876257874	-8.97704173267215	Optimized Schedule vs Standard Policy 2	Upper	Lower
Optimization Model	Baseline Late Lockdown	E00-E90	31033.705851342	45041.5522009295	-14007.8463495874	-9.54737290514392	-8290.61634958742	31033.705851342	39324.3222009295	-9.02287959392864	Optimized Schedule vs Standard Policy 2	Upper	Lower
Optimization Model	Best-Case Early Lockdown	E00-E90	22550.4549896519	24783.5076785297	-2233.05268887773	-7.71112484711832	-2233.05268887773	22550.4549896519	24783.5076785297	-7.71112484711832	Optimized Schedule vs Standard Policy 2	Upper	Lower
Optimization Model	Best-Case Late Lockdown	E00-E90	22550.4549896519	24807.0553562607	-2256.60036660878	-7.72161469716502	-2256.60036660878	22550.4549896519	24807.0553562607	-7.72161469716502	Optimized Schedule vs Standard Policy 2	Upper	Lower
Optimization Model	Worst-Case Early Lockdown	E00-E90	31033.705851342	58078.2085035479	-27044.5026522058	-10.2052390344972	-15158.0726522058	31033.705851342	46191.7785035479	-9.62628851735467	Optimized Schedule vs Standard Policy 2	Upper	Lower
Optimization Model	Worst-Case Late Lockdown	E00-E90	31098.225851342	168308.022109765	-137209.796258423	-11.8292663930254	-17599.1562584225	31098.225851342	48697.3821097646	-9.77560624001474	Optimized Schedule vs Standard Policy 2	Upper	Lower
Optimization Model	Baseline Early Lockdown	F00-F99	14148.9452016048	20772.2253417534	-6623.28014014858	-8.79834601566512	-2885.84014014858	14148.9452016048	17034.7853417534	-7.96757134630574	Optimized Schedule vs Standard Policy 2	Upper	Lower
Optimization Model	Baseline Late Lockdown	F00-F99	14148.9452016048	21221.396236648	-7072.45103504318	-8.86396237986341	-2079.70103504318	14148.9452016048	16228.646236648	-7.63997942921245	Optimized Schedule vs Standard Policy 2	Upper	Lower
Optimization Model	Best-Case Early Lockdown	F00-F99	9803.1115465436	10229.2450444804	-426.133497936826	-6.0547526726161	-426.133497936826	9803.1115465436	10229.2450444804	-6.0547526726161	Optimized Schedule vs Standard Policy 2	Upper	Lower
Optimization Model	Best-Case Late Lockdown	F00-F99	9803.1115465436	10520.4419701547	-717.330423611096	-6.5755365763011	-717.330423611096	9803.1115465436	10520.4419701547	-6.5755365763011	Optimized Schedule vs Standard Policy 2	Upper	Lower
Optimization Model	Worst-Case Early Lockdown	F00-F99	14148.9452016048	27606.910900996	-13457.9656993912	-9.50732645502984	-4081.1256993912	14148.9452016048	18230.070900996	-8.31412813605648	Optimized Schedule vs Standard Policy 2	Upper	Lower
Optimization Model	Worst-Case Late Lockdown	F00-F99	61028.8952016048	108769.659837074	-47740.7646354694	-10.7735409164271	-5567.18463546945	14253.2852016048	19820.4698370743	-8.62464475369594	Optimized Schedule vs Standard Policy 2	Upper	Lower
Optimization Model	Baseline Early Lockdown	G00-G99	105853.78	120773	-14919.22	-9.61040559357079	-7844.55	105853.78	113698.33	-8.96757430214523	Optimized Schedule vs Standard Policy 2	Upper	Lower
Optimization Model	Baseline Late Lockdown	G00-G99	105836.96	119020.8	-13183.84	-9.48674711615328	-5052.98	105836.96	110889.94	-8.52773344723935	Optimized Schedule vs Standard Policy 2	Upper	Lower
Optimization Model	Best-Case Early Lockdown	G00-G99	70891.59	72972.1	-2080.51000000001	-7.64036833494834	-2080.51000000001	70891.59	72972.1	-7.64036833494834	Optimized Schedule vs Standard Policy 2	Upper	Lower
Optimization Model	Best-Case Late Lockdown	G00-G99	70891.59	74395.5	-3503.91	-8.16163476679491	-3503.91	70891.59	74395.5	-8.16163476679491	Optimized Schedule vs Standard Policy 2	Upper	Lower
Optimization Model	Worst-Case Early Lockdown	G00-G99	105854.77	136644.9	-30790.13	-10.3349494630597	-14212.52	105854.77	120067.29	-9.56187854526976	Optimized Schedule vs Standard Policy 2	Upper	Lower
Optimization Model	Worst-Case Late Lockdown	G00-G99	106346.22	294190	-187843.78	-12.1433659389288	-20285.55	106346.22	126631.77	-9.91766408890374	Optimized Schedule vs Standard Policy 2	Upper	Lower
Optimization Model	Baseline Early Lockdown	H00-H59	2297.46673562495	4040.17973951189	-1742.71300388694	-7.46319837555816	-375.738702581463	2297.46673562495	2673.20543820642	-5.92889396186429	Optimized Schedule vs Standard Policy 2	Upper	Lower
Optimization Model	Baseline Late Lockdown	H00-H59	2297.46673562495	4166.5807536954	-1869.11401807045	-7.53321981044795	-454.132164044264	2297.46673562495	2751.59889966922	-6.11838826590664	Optimized Schedule vs Standard Policy 2	Upper	Lower
Optimization Model	Best-Case Early Lockdown	H00-H59	1544.19496331152	4032.02070273697	-2487.82573942545	-7.81916441098227	-2487.82573942545	1544.19496331152	4032.02070273697	-7.81916441098227	Optimized Schedule vs Standard Policy 2	Upper	Lower
Optimization Model	Best-Case Late Lockdown	H00-H59	1544.19496331152	3646.67306362851	-2102.47810031699	-7.6508719757724	-2102.47810031699	1544.19496331152	3646.67306362851	-7.6508719757724	Optimized Schedule vs Standard Policy 2	Upper	Lower
Optimization Model	Worst-Case Early Lockdown	H00-H59	2297.46673562495	5939.61539619102	-3642.14866056607	-8.20032907784167	-644.830500930367	2297.46673562495	2942.29723655532	-6.46898749300538	Optimized Schedule vs Standard Policy 2	Upper	Lower
Optimization Model	Worst-Case Late Lockdown	H00-H59	2302.01848199063	30766.1253655741	-28464.1068835835	-10.256399164943	-695.846622713817	2302.01848199063	2997.86510470445	-6.5451292663854	Optimized Schedule vs Standard Policy 2	Upper	Lower
Optimization Model	Baseline Early Lockdown	I00-I99	574347.61	613887.9	-39540.29	-10.5850754310427	-25823.75	574347.61	600171.36	-10.1590498901058	Optimized Schedule vs Standard Policy 2	Upper	Lower
Optimization Model	Baseline Late Lockdown	I00-I99	573437.92	621771.3	-48333.38	-10.7858776982514	-34271.23	573437.92	607709.15	-10.4420615056748	Optimized Schedule vs Standard Policy 2	Upper	Lower
Optimization Model	Best-Case Early Lockdown	I00-I99	394571.92	400059.4	-5487.48000000004	-8.61022441272987	-5487.48000000004	394571.92	400059.4	-8.61022441272987	Optimized Schedule vs Standard Policy 2	Upper	Lower
Optimization Model	Best-Case Late Lockdown	I00-I99	394571.92	397569.1	-2997.17999999999	-8.00542712557319	-2997.17999999999	394571.92	397569.1	-8.00542712557319	Optimized Schedule vs Standard Policy 2	Upper	Lower
Optimization Model	Worst-Case Early Lockdown	I00-I99	572667.23	660353.9	-87686.67	-11.3815251713688	-56465.72	572667.23	629132.95	-10.9413890073383	Optimized Schedule vs Standard Policy 2	Upper	Lower
Optimization Model	Worst-Case Late Lockdown	I00-I99	574837.94	947269.4	-372431.46	-12.8278082998717	-74189.41	574837.94	649027.35	-11.2143766965977	Optimized Schedule vs Standard Policy 2	Upper	Lower
Optimization Model	Baseline Early Lockdown	J00-J99	514338.36	572747.9	-58409.54	-10.9752345116395	-22070.04	514338.36	536408.4	-10.0019763116642	Optimized Schedule vs Standard Policy 2	Upper	Lower
Optimization Model	Baseline Late Lockdown	J00-J99	514270.62	576822.3	-62551.6800000001	-11.0437483740476	-18952.5600000001	514270.62	533223.18	-9.84969429373471	Optimized Schedule vs Standard Policy 2	Upper	Lower
Optimization Model	Best-Case Early Lockdown	J00-J99	356691.66	359629	-2937.34000000003	-7.98525968888388	-2937.34000000003	356691.66	359629	-7.98525968888388	Optimized Schedule vs Standard Policy 2	Upper	Lower
Optimization Model	Best-Case Late Lockdown	J00-J99	356691.66	364451.9	-7760.24000000005	-8.95676854053407	-7760.24000000005	356691.66	364451.9	-8.95676854053407	Optimized Schedule vs Standard Policy 2	Upper	Lower
Optimization Model	Worst-Case Early Lockdown	J00-J99	514260.56	676535.1	-162274.54	-11.9970448712035	-49612.76	514260.56	563873.32	-10.8120033376924	Optimized Schedule vs Standard Policy 2	Upper	Lower
Optimization Model	Worst-Case Late Lockdown	J00-J99	517520.05	1672508.6	-1154988.55	-13.959600988469	-62881	515454.27	578335.27	-11.0489993302845	Optimized Schedule vs Standard Policy 2	Upper	Lower
Optimization Model	Baseline Early Lockdown	K00-K93	278475.11	348358.6	-69883.49	-11.1545847057599	-45255.32	278475.11	323730.43	-10.7200755112781	Optimized Schedule vs Standard Policy 2	Upper	Lower
Optimization Model	Baseline Late Lockdown	K00-K93	278517.76	346761.2	-68243.44	-11.1308365912115	-41955.15	278517.76	320472.91	-10.644356469557	Optimized Schedule vs Standard Policy 2	Upper	Lower
Optimization Model	Best-Case Early Lockdown	K00-K93	187158.47	191093.2	-3934.73000000001	-8.27759754350374	-3934.73000000001	187158.47	191093.2	-8.27759754350374	Optimized Schedule vs Standard Policy 2	Upper	Lower
Optimization Model	Best-Case Late Lockdown	K00-K93	187158.47	195604.1	-8445.63	-9.04140442681467	-8445.63	187158.47	195604.1	-9.04140442681467	Optimized Schedule vs Standard Policy 2	Upper	Lower
Optimization Model	Worst-Case Early Lockdown	K00-K93	279310.69	405451.1	-126140.41	-11.7451509305691	-68591.12	279310.69	347901.81	-11.135918359271	Optimized Schedule vs Standard Policy 2	Upper	Lower
Optimization Model	Worst-Case Late Lockdown	K00-K93	282124.98	910775.2	-628650.22	-13.3513302919775	-75895.6	282124.98	358020.58	-11.2371139906888	Optimized Schedule vs Standard Policy 2	Upper	Lower
Optimization Model	Baseline Early Lockdown	L00-L99	15573.51	27562.1	-11988.59	-9.39171064310804	-2845.66	15573.51	18419.17	-7.9535503055961	Optimized Schedule vs Standard Policy 2	Upper	Lower
Optimization Model	Baseline Late Lockdown	L00-L99	15575.76	27263.5	-11687.74	-9.36629570814546	-1947.09	15575.76	17522.85	-7.57409122926534	Optimized Schedule vs Standard Policy 2	Upper	Lower
Optimization Model	Best-Case Early Lockdown	L00-L99	10461.25	11172.1	-710.85	-6.56646143708171	-710.85	10461.25	11172.1	-6.56646143708171	Optimized Schedule vs Standard Policy 2	Upper	Lower
Optimization Model	Best-Case Late Lockdown	L00-L99	10461.25	10550.3	-89.0499999999993	-4.48919800973566	-89.0499999999993	10461.25	10550.3	-4.48919800973566	Optimized Schedule vs Standard Policy 2	Upper	Lower
Optimization Model	Worst-Case Early Lockdown	L00-L99	15612.92	40484	-24871.08	-10.1214609616688	-4498.39	15612.92	20111.31	-8.4114748339629	Optimized Schedule vs Standard Policy 2	Upper	Lower
Optimization Model	Worst-Case Late Lockdown	L00-L99	15537.27	249397.6	-233860.33	-12.362479335794	-4660.77	15537.27	20198.04	-8.44693594952122	Optimized Schedule vs Standard Policy 2	Upper	Lower
Optimization Model	Baseline Early Lockdown	M00-M99	18025.06	29598.1	-11573.04	-9.35643353416285	-2650.75	18025.06	20675.81	-7.88259789780591	Optimized Schedule vs Standard Policy 2	Upper	Lower
Optimization Model	Baseline Late Lockdown	M00-M99	18041.75	32662.6	-14620.85	-9.59020387114862	-3026.76	18041.75	21068.51	-8.01524801945618	Optimized Schedule vs Standard Policy 2	Upper	Lower
Optimization Model	Best-Case Early Lockdown	M00-M99	12647.16	13940.8	-1293.64	-7.16521522924433	-1293.64	12647.16	13940.8	-7.16521522924433	Optimized Schedule vs Standard Policy 2	Upper	Lower
Optimization Model	Best-Case Late Lockdown	M00-M99	12647.16	13556.6	-909.440000000001	-6.81282902546868	-909.440000000001	12647.16	13556.6	-6.81282902546868	Optimized Schedule vs Standard Policy 2	Upper	Lower
Optimization Model	Worst-Case Early Lockdown	M00-M99	18013.69	47218.9	-29205.21	-10.2821023969981	-5339.71	18013.69	23353.4	-8.58292662336345	Optimized Schedule vs Standard Policy 2	Upper	Lower
Optimization Model	Worst-Case Late Lockdown	M00-M99	18593.18	236406.8	-217813.62	-12.2913950219611	-5566.1	18593.18	24159.28	-8.62444990814794	Optimized Schedule vs Standard Policy 2	Upper	Lower
Optimization Model	Baseline Early Lockdown	N00-N99	124112.28	146368.7	-22256.42	-10.0103857853008	-5256.64999999999	124112.28	129368.93	-8.5672492207069	Optimized Schedule vs Standard Policy 2	Upper	Lower
Optimization Model	Baseline Late Lockdown	N00-N99	124133.16	149069.6	-24936.44	-10.1240854664631	-8524.76999999999	124133.16	132657.93	-9.05073132231562	Optimized Schedule vs Standard Policy 2	Upper	Lower
Optimization Model	Best-Case Early Lockdown	N00-N99	82803.96	85669.1	-2865.14	-7.9603724935745	-2865.14	82803.96	85669.1	-7.9603724935745	Optimized Schedule vs Standard Policy 2	Upper	Lower
Optimization Model	Best-Case Late Lockdown	N00-N99	82803.96	84799.8	-1995.84	-7.59882029333776	-1995.84	82803.96	84799.8	-7.59882029333776	Optimized Schedule vs Standard Policy 2	Upper	Lower
Optimization Model	Worst-Case Early Lockdown	N00-N99	124174.91	181433.6	-57258.69	-10.9553347002905	-17563.99	124174.91	141738.9	-9.77360606233506	Optimized Schedule vs Standard Policy 2	Upper	Lower
Optimization Model	Worst-Case Late Lockdown	N00-N99	124634.03	519924.1	-395290.07	-12.8873751288074	-17226.32	124634.03	141860.35	-9.75419372574688	Optimized Schedule vs Standard Policy 2	Upper	Lower
Optimization Model	Baseline Early Lockdown	O00-O99	316.129263955454	9392.4283099948	-9076.29904603935	-9.11342179445778	-2003.06904603935	316.129263955454	2319.1983099948	-7.6024358063844	Optimized Schedule vs Standard Policy 2	Upper	Lower
Optimization Model	Baseline Late Lockdown	O00-O99	316.129263955454	9585.00998482359	-9268.88072086813	-9.13441790918456	-1810.68072086813	316.129263955454	2126.80998482358	-7.5014581424336	Optimized Schedule vs Standard Policy 2	Upper	Lower
Optimization Model	Best-Case Early Lockdown	O00-O99	830.230951849004	1232.20924289272	-401.978291043712	-5.99639808478202	-401.978291043712	830.230951849004	1232.20924289272	-5.99639808478202	Optimized Schedule vs Standard Policy 2	Upper	Lower
Optimization Model	Best-Case Late Lockdown	O00-O99	830.230951849004	1127.26391104833	-297.032959199325	-5.69384310638067	-297.032959199325	830.230951849004	1127.26391104833	-5.69384310638067	Optimized Schedule vs Standard Policy 2	Upper	Lower
Optimization Model	Worst-Case Early Lockdown	O00-O99	316.129263955454	20269.6935214147	-19953.5642574593	-9.90116306588207	-3509.48425745928	316.129263955454	3825.61352141474	-8.16322437046709	Optimized Schedule vs Standard Policy 2	Upper	Lower
Optimization Model	Worst-Case Late Lockdown	O00-O99	316.129263955454	157684.610014635	-157368.480750679	-11.9663453455525	-4687.17075067924	316.129263955454	5003.30001463469	-8.45258442795664	Optimized Schedule vs Standard Policy 2	Upper	Lower
Optimization Model	Baseline Early Lockdown	R00-R99	16433.15	75558.6	-59125.45	-10.9874167367589	-13315.51	16433.15	29748.66	-9.49668480018067	Optimized Schedule vs Standard Policy 2	Upper	Lower
Optimization Model	Baseline Late Lockdown	R00-R99	16433.15	78426.9	-61993.75	-11.0347888524943	-11342.18	16433.15	27775.33	-9.33628379866493	Optimized Schedule vs Standard Policy 2	Upper	Lower
Optimization Model	Best-Case Early Lockdown	R00-R99	12697.28	18998.4	-6301.12	-8.74848267435681	-6301.12	12697.28	18998.4	-8.74848267435681	Optimized Schedule vs Standard Policy 2	Upper	Lower
Optimization Model	Best-Case Late Lockdown	R00-R99	12697.28	20065.7	-7368.42	-8.90495857956785	-7368.42	12697.28	20065.7	-8.90495857956785	Optimized Schedule vs Standard Policy 2	Upper	Lower
Optimization Model	Worst-Case Early Lockdown	R00-R99	16569.82	136341.4	-119771.58	-11.6933417078058	-18076.2	16569.82	34646.02	-9.80235143486474	Optimized Schedule vs Standard Policy 2	Upper	Lower
Optimization Model	Worst-Case Late Lockdown	R00-R99	17304.01	1034795.7	-1017491.69	-13.8328510291894	-20730.44	17304.01	38034.45	-9.93935843048195	Optimized Schedule vs Standard Policy 2	Upper	Lower
Optimization Model	Baseline Early Lockdown	S00-T98	153597.25	227769.4	-74172.15	-11.2141440217717	-42182.37	153597.25	195779.62	-10.649757640221	Optimized Schedule vs Standard Policy 2	Upper	Lower
Optimization Model	Baseline Late Lockdown	S00-T98	153555.71	232410	-78854.29	-11.2753569980133	-41402.82	153555.71	194958.53	-10.6311042734356	Optimized Schedule vs Standard Policy 2	Upper	Lower
Optimization Model	Best-Case Early Lockdown	S00-T98	103560.63	114491.9	-10931.27	-9.29938276838216	-10931.27	103560.63	114491.9	-9.29938276838216	Optimized Schedule vs Standard Policy 2	Upper	Lower
Optimization Model	Best-Case Late Lockdown	S00-T98	103560.63	113620.4	-10059.77	-9.21629958056931	-10059.77	103560.63	113620.4	-9.21629958056931	Optimized Schedule vs Standard Policy 2	Upper	Lower
Optimization Model	Worst-Case Early Lockdown	S00-T98	153594.68	306238.5	-152643.82	-11.9358625125744	-79091.73	153594.68	232686.41	-11.2783635970889	Optimized Schedule vs Standard Policy 2	Upper	Lower
Optimization Model	Worst-Case Late Lockdown	S00-T98	167806.64	920665.1	-752858.46	-13.5316325209863	-84347.32	157225.65	241572.97	-11.3426983150924	Optimized Schedule vs Standard Policy 2	Upper	Lower
Optimization Model	Baseline Early Lockdown	Z00-Z99	2852.3659590576	5140.02094755205	-2287.65498849445	-7.73528254938753	-592.675176677324	2852.3659590576	3445.04113573492	-6.38464648615078	Optimized Schedule vs Standard Policy 2	Upper	Lower
Optimization Model	Baseline Late Lockdown	Z00-Z99	2852.3659590576	5213.75188757752	-2361.38592851992	-7.76700398349867	-606.879150761558	2852.3659590576	3459.24510981915	-6.4083296785881	Optimized Schedule vs Standard Policy 2	Upper	Lower
Optimization Model	Best-Case Early Lockdown	Z00-Z99	2020.5645751607	2048.62835081692	-28.0637756562262	-3.3344796221522	-28.0637756562262	2020.5645751607	2048.62835081692	-3.3344796221522	Optimized Schedule vs Standard Policy 2	Upper	Lower
Optimization Model	Best-Case Late Lockdown	Z00-Z99	2020.5645751607	2130.31679247145	-109.752217310754	-4.69822525503825	-109.752217310754	2020.5645751607	2130.31679247145	-4.69822525503825	Optimized Schedule vs Standard Policy 2	Upper	Lower
Optimization Model	Worst-Case Early Lockdown	Z00-Z99	2852.3659590576	7364.48815168999	-4512.1221926324	-8.41452287451163	-795.597481580008	2852.3659590576	3647.9634406376	-6.67909338153993	Optimized Schedule vs Standard Policy 2	Upper	Lower
Optimization Model	Worst-Case Late Lockdown	Z00-Z99	2858.00989705333	38250.0221976012	-35392.0123005478	-10.4742414324336	-960.757443372592	2858.00989705333	3818.76734042592	-6.86772197687536	Optimized Schedule vs Standard Policy 2	Upper	Lower
Optimization Model	Baseline Early Lockdown	Elective bundle	36.9546817063172	1136.56255418181	-1099.6078724755	-7.00270891566479	-1099.6078724755	36.9546817063172	1136.56255418181	-7.00270891566479	Optimized Schedule vs Standard Policy 2	Upper	Lower
Optimization Model	Baseline Late Lockdown	Elective bundle	36.9546817063172	772.836535308572	-735.881853602255	-6.60106958084642	-735.881853602255	36.9546817063172	772.836535308572	-6.60106958084642	Optimized Schedule vs Standard Policy 2	Upper	Lower
Optimization Model	Best-Case Early Lockdown	Elective bundle	1768.65100736994	1641.05142877497	127.599578594971	4.84889706835799	127.599578594971	1768.65100736994	1641.05142877497	4.84889706835799	Optimized Schedule vs Standard Policy 2	Upper	Lower
Optimization Model	Best-Case Late Lockdown	Elective bundle	1768.65100736994	1562.63316280506	206.017844564881	5.32796278913929	206.017844564881	1768.65100736994	1562.63316280506	5.32796278913929	Optimized Schedule vs Standard Policy 2	Upper	Lower
Optimization Model	Worst-Case Early Lockdown	Elective bundle	36.9546817063172	572.151960151216	-535.197278444899	-6.28263542368319	-535.197278444899	36.9546817063172	572.151960151216	-6.28263542368319	Optimized Schedule vs Standard Policy 2	Upper	Lower
Optimization Model	Worst-Case Late Lockdown	Elective bundle	36.9546817063172	578.652343916619	-541.697662210302	-6.29470802700068	-541.697662210302	36.9546817063172	578.652343916619	-6.29470802700068	Optimized Schedule vs Standard Policy 2	Upper	Lower
Optimization Model	Baseline Early Lockdown	Emergency bundle	4412.88931206266	7762.59326415788	-3349.70395209521	-8.11662724840514	-723.269934861915	4412.88931206266	5136.15924692458	-6.58378250636878	Optimized Schedule vs Standard Policy 2	Upper	Lower
Optimization Model	Baseline Late Lockdown	Emergency bundle	4412.88931206266	8005.45366259209	-3592.56435052942	-8.18662153025745	-873.89109410239	4412.88931206266	5286.78040616505	-6.77295576160135	Optimized Schedule vs Standard Policy 2	Upper	Lower
Optimization Model	Best-Case Early Lockdown	Emergency bundle	2966.93666955439	2972.36589974823	-5.42923019383898	-1.69179735480523	-5.42923019383898	2966.93666955439	2972.36589974823	-1.69179735480523	Optimized Schedule vs Standard Policy 2	Upper	Lower
Optimization Model	Best-Case Late Lockdown	Emergency bundle	2966.93666955439	3144.81146331691	-177.874793762517	-5.18107989695758	-177.874793762517	2966.93666955439	3144.81146331691	-5.18107989695758	Optimized Schedule vs Standard Policy 2	Upper	Lower
Optimization Model	Worst-Case Early Lockdown	Emergency bundle	4412.88931206266	11338.0991883854	-6925.2098763227	-8.8429236376465	-1166.31713969976	4412.88931206266	5579.20645176243	-7.06160631937893	Optimized Schedule vs Standard Policy 2	Upper	Lower
Optimization Model	Worst-Case Late Lockdown	Emergency bundle	4421.63480309436	59095.3486826397	-54673.7138795453	-10.9091383222604	-1321.20880400338	4421.63480309436	5742.84360709774	-7.18630235713611	Optimized Schedule vs Standard Policy 2	Upper	Lower
Optimization Model	Baseline Early Lockdown	Total	5128676.13	5687337.7	-558661.57	-13.2332991484027	-319401.7	5113010	5432411.7	-12.6742048372285	Optimized Schedule vs Standard Policy 2	Upper	Lower
Optimization Model	Baseline Late Lockdown	Total	5365248.75	5928651.3	-563402.55	-13.2417496605058	-294775.87	5349582.62	5644358.49	-12.5939705838441	Optimized Schedule vs Standard Policy 2	Upper	Lower
Optimization Model	Best-Case Early Lockdown	Total	4313167.77	4374622.2	-61454.4300000006	-11.0260512035268	-61454.4300000006	4313167.77	4374622.2	-11.0260512035268	Optimized Schedule vs Standard Policy 2	Upper	Lower
Optimization Model	Best-Case Late Lockdown	Total	4548244.88	4608359.3	-60114.4199999999	-11.0040050251881	-60114.4199999999	4548244.88	4608359.3	-11.0040050251881	Optimized Schedule vs Standard Policy 2	Upper	Lower
Optimization Model	Worst-Case Early Lockdown	Total	6078324.32	7141595	-1063270.68	-13.8768602627269	-471047.8	6062658.18	6533705.98	-13.0627148540488	Optimized Schedule vs Standard Policy 2	Upper	Lower
Optimization Model	Worst-Case Late Lockdown	Total	7802635.34	13846478.1	-6043842.76	-15.6145505861528	-556905.33	7265807.19	7822712.52	-13.2301505403705	Optimized Schedule vs Standard Policy 2	Upper	Lower
Optimization Model	Baseline Early Lockdown	COVID	2590909.5	2590858.4	51.1000000000931	3.93378449721148	5729.72999999998	2575243.37	2569513.64	8.65342368817973	Optimized Schedule vs Standard Policy 3	Upper	Lower
Optimization Model	Baseline Late Lockdown	COVID	2828589.97	2829142.9	-552.929999999702	-6.3152314112311	2615.9299999997	2812923.84	2810307.91	7.86937495380918	Optimized Schedule vs Standard Policy 3	Upper	Lower
Optimization Model	Best-Case Early Lockdown	COVID	2571000.75	2577771.6	-6770.85000000009	-8.82038191193943	-6770.85000000009	2571000.75	2577771.6	-8.82038191193943	Optimized Schedule vs Standard Policy 3	Upper	Lower
Optimization Model	Best-Case Late Lockdown	COVID	2806077.86	2812022.3	-5944.43999999994	-8.69021160788404	-5944.43999999994	2806077.86	2812022.3	-8.69021160788404	Optimized Schedule vs Standard Policy 3	Upper	Lower
Optimization Model	Worst-Case Early Lockdown	COVID	3541276.59	3536335.4	4941.18999999994	8.50536147186071	26472.6500000004	3525610.45	3499137.8	10.183867403546	Optimized Schedule vs Standard Policy 3	Upper	Lower
Optimization Model	Worst-Case Late Lockdown	COVID	4968248.66	5154797.9	-186549.24	-12.1364505046662	-19765.7199999997	4710000.73	4729766.45	-9.89170440309663	Optimized Schedule vs Standard Policy 3	Upper	Lower
Optimization Model	Baseline Early Lockdown	A00-B99	270649.495001391	292346.552416569	-21697.0574151778	-9.98493192734644	-7334.78741517779	270649.495001391	277984.282416569	-8.90038370790457	Optimized Schedule vs Standard Policy 3	Upper	Lower
Optimization Model	Baseline Late Lockdown	A00-B99	270649.495001391	297599.579062546	-26950.084061155	-10.2017416954846	-12803.794061155	270649.495001391	283453.289062546	-9.45749681701437	Optimized Schedule vs Standard Policy 3	Upper	Lower
Optimization Model	Best-Case Early Lockdown	A00-B99	186367.121504586	188458.302571319	-2091.18106673317	-7.64548428904797	-2091.18106673317	186367.121504586	188458.302571319	-7.64548428904797	Optimized Schedule vs Standard Policy 3	Upper	Lower
Optimization Model	Best-Case Late Lockdown	A00-B99	186367.121504586	188222.53133069	-1855.40982610476	-7.52586088115468	-1855.40982610476	186367.121504586	188222.53133069	-7.52586088115468	Optimized Schedule vs Standard Policy 3	Upper	Lower
Optimization Model	Worst-Case Early Lockdown	A00-B99	270649.495001391	317689.998184299	-47040.5031829078	-10.7587642794309	-15599.3331829078	270649.495001391	286248.828184299	-9.65498344763865	Optimized Schedule vs Standard Policy 3	Upper	Lower
Optimization Model	Worst-Case Late Lockdown	A00-B99	372972.865001391	575192.296331495	-202219.431330104	-12.2171086805067	-18112.6513301039	271167.125001391	289279.776331495	-9.80436594160322	Optimized Schedule vs Standard Policy 3	Upper	Lower
Optimization Model	Baseline Early Lockdown	C00-D48	403986.47	522918.9	-118932.43	-11.6863107956996	-112661.75	403986.47	516648.22	-11.6321452457916	Optimized Schedule vs Standard Policy 3	Upper	Lower
Optimization Model	Baseline Late Lockdown	C00-D48	403831.94	523613.2	-119781.26	-11.6934225250485	-115022.8	403831.94	518854.74	-11.6528856485639	Optimized Schedule vs Standard Policy 3	Upper	Lower
Optimization Model	Best-Case Early Lockdown	C00-D48	277852.26	295407.4	-17555.14	-9.77310206350665	-17555.14	277852.26	295407.4	-9.77310206350665	Optimized Schedule vs Standard Policy 3	Upper	Lower
Optimization Model	Best-Case Late Lockdown	C00-D48	277852.26	296536.5	-18684.24	-9.83543566675466	-18684.24	277852.26	296536.5	-9.83543566675466	Optimized Schedule vs Standard Policy 3	Upper	Lower
Optimization Model	Worst-Case Early Lockdown	C00-D48	403964.41	552591.5	-148627.09	-11.9091956961314	-135529.39	403964.41	539493.8	-11.8169437961514	Optimized Schedule vs Standard Policy 3	Upper	Lower
Optimization Model	Worst-Case Late Lockdown	C00-D48	527357.11	649405.2	-122048.09	-11.7121704263746	-129451.01	410005.01	539456.02	-11.7710577873895	Optimized Schedule vs Standard Policy 3	Upper	Lower
Optimization Model	Baseline Early Lockdown	D50-D89	7276.09799325479	12832.4908581158	-5556.39286486102	-8.62270441139258	-789.774085756236	7276.09799325479	8065.87207901102	-6.67174693716742	Optimized Schedule vs Standard Policy 3	Upper	Lower
Optimization Model	Baseline Late Lockdown	D50-D89	7276.09799325479	13333.7565699231	-6057.65857666832	-8.70907863091482	-1046.94846037843	7276.09799325479	8323.04645363322	-6.95363498365931	Optimized Schedule vs Standard Policy 3	Upper	Lower
Optimization Model	Best-Case Early Lockdown	D50-D89	4979.5737919734	5106.92123078726	-127.347438813867	-4.84691908982838	-127.347438813867	4979.5737919734	5106.92123078726	-4.84691908982838	Optimized Schedule vs Standard Policy 3	Upper	Lower
Optimization Model	Best-Case Late Lockdown	D50-D89	4979.5737919734	5483.91016408392	-504.33637211052	-6.2232434504369	-504.33637211052	4979.5737919734	5483.91016408392	-6.2232434504369	Optimized Schedule vs Standard Policy 3	Upper	Lower
Optimization Model	Worst-Case Early Lockdown	D50-D89	7276.09799325479	19242.5895013022	-11966.4915080474	-9.38986564849061	-1067.81805714109	7276.09799325479	8343.91605039588	-6.97337264652536	Optimized Schedule vs Standard Policy 3	Upper	Lower
Optimization Model	Worst-Case Late Lockdown	D50-D89	7290.51681786168	94868.6297257704	-87578.1129079088	-11.3802863930567	-2163.45526259156	7290.51681786168	9453.97208045324	-7.67946188119441	Optimized Schedule vs Standard Policy 3	Upper	Lower
Optimization Model	Baseline Early Lockdown	E00-E90	31033.705851342	45607.321595183	-14573.6157438409	-9.58696803201472	-8380.38574384095	31033.705851342	39414.091595183	-9.03364922390131	Optimized Schedule vs Standard Policy 3	Upper	Lower
Optimization Model	Baseline Late Lockdown	E00-E90	31033.705851342	44729.101109184	-13695.395257842	-9.52481494275145	-8070.38525784196	31033.705851342	39104.091109184	-8.99595649963404	Optimized Schedule vs Standard Policy 3	Upper	Lower
Optimization Model	Best-Case Early Lockdown	E00-E90	22550.4549896519	24939.9431640111	-2389.48817435919	-7.77883446900374	-2389.48817435919	22550.4549896519	24939.9431640111	-7.77883446900374	Optimized Schedule vs Standard Policy 3	Upper	Lower
Optimization Model	Best-Case Late Lockdown	E00-E90	22550.4549896519	25501.4822780027	-2951.02728835075	-7.98990862205395	-2951.02728835075	22550.4549896519	25501.4822780027	-7.98990862205395	Optimized Schedule vs Standard Policy 3	Upper	Lower
Optimization Model	Worst-Case Early Lockdown	E00-E90	31033.705851342	61345.5854050666	-30311.8795537245	-10.3192949791396	-15996.4295537245	31033.705851342	47030.1354050666	-9.68012082342739	Optimized Schedule vs Standard Policy 3	Upper	Lower
Optimization Model	Worst-Case Late Lockdown	E00-E90	31098.225851342	165041.448107679	-133943.222256337	-11.8051712746357	-18981.0522563366	31098.225851342	50079.2781076787	-9.8511965108978	Optimized Schedule vs Standard Policy 3	Upper	Lower
Optimization Model	Baseline Early Lockdown	F00-F99	14148.9452016048	21486.0167250678	-7337.07152346299	-8.90069506699182	-2179.58152346299	14148.9452016048	16328.5267250678	-7.6868881756419	Optimized Schedule vs Standard Policy 3	Upper	Lower
Optimization Model	Baseline Late Lockdown	F00-F99	14148.9452016048	22064.1642890951	-7915.21908749031	-8.97654265196871	-2965.74908749031	14148.9452016048	17114.6942890951	-7.99488492285856	Optimized Schedule vs Standard Policy 3	Upper	Lower
Optimization Model	Best-Case Early Lockdown	F00-F99	9803.1115465436	10175.3311458917	-372.219599348129	-5.91948400093065	-372.219599348129	9803.1115465436	10175.3311458917	-5.91948400093065	Optimized Schedule vs Standard Policy 3	Upper	Lower
Optimization Model	Best-Case Late Lockdown	F00-F99	9803.1115465436	10743.4993279064	-940.38778136279	-6.84629232356023	-940.38778136279	9803.1115465436	10743.4993279064	-6.84629232356023	Optimized Schedule vs Standard Policy 3	Upper	Lower
Optimization Model	Worst-Case Early Lockdown	F00-F99	14148.9452016048	29503.7004524681	-15354.7552508633	-9.6391804933707	-3915.73525086327	14148.9452016048	18064.6804524681	-8.27275839433309	Optimized Schedule vs Standard Policy 3	Upper	Lower
Optimization Model	Worst-Case Late Lockdown	F00-F99	61028.8952016048	106873.762195474	-45844.8669938695	-10.7330185192663	-4625.89699386952	14253.2852016048	18879.1821954743	-8.43942557576213	Optimized Schedule vs Standard Policy 3	Upper	Lower
Optimization Model	Baseline Early Lockdown	G00-G99	105853.78	122210.3	-16356.52	-9.70238187359349	-8179.52	105853.78	114033.3	-9.00938874816847	Optimized Schedule vs Standard Policy 3	Upper	Lower
Optimization Model	Baseline Late Lockdown	G00-G99	105836.96	123570.8	-17733.84	-9.78322995768204	-10272.65	105836.96	116109.61	-9.23724030274392	Optimized Schedule vs Standard Policy 3	Upper	Lower
Optimization Model	Best-Case Early Lockdown	G00-G99	70891.59	73394.2	-2502.61	-7.82508946626729	-2502.61	70891.59	73394.2	-7.82508946626729	Optimized Schedule vs Standard Policy 3	Upper	Lower
Optimization Model	Best-Case Late Lockdown	G00-G99	70891.59	73277.6	-2386.01000000001	-7.77737779376392	-2386.01000000001	70891.59	73277.6	-7.77737779376392	Optimized Schedule vs Standard Policy 3	Upper	Lower
Optimization Model	Worst-Case Early Lockdown	G00-G99	105854.77	143188.5	-37333.73	-10.5276524865527	-18523.87	105854.77	124378.64	-9.82681544965332	Optimized Schedule vs Standard Policy 3	Upper	Lower
Optimization Model	Worst-Case Late Lockdown	G00-G99	106346.22	282211.2	-175864.98	-12.0774718205123	-19660.53	106346.22	126006.75	-9.88636835162874	Optimized Schedule vs Standard Policy 3	Upper	Lower
Optimization Model	Baseline Early Lockdown	H00-H59	2297.46673562495	4048.16166884019	-1750.69493321524	-7.46776809278678	-245.964811594606	2297.46673562495	2543.43154721956	-5.50518848340249	Optimized Schedule vs Standard Policy 3	Upper	Lower
Optimization Model	Baseline Late Lockdown	H00-H59	2297.46673562495	4224.31925002515	-1926.8525144002	-7.56364312910762	-345.067439465666	2297.46673562495	2642.53417509062	-5.84373987464035	Optimized Schedule vs Standard Policy 3	Upper	Lower
Optimization Model	Best-Case Early Lockdown	H00-H59	1544.19496331152	4194.5981605991	-2650.40319728758	-7.88246705732648	-2650.40319728758	1544.19496331152	4194.5981605991	-7.88246705732648	Optimized Schedule vs Standard Policy 3	Upper	Lower
Optimization Model	Best-Case Late Lockdown	H00-H59	1544.19496331152	4286.56010151666	-2742.36513820515	-7.9165760161746	-2742.36513820515	1544.19496331152	4286.56010151666	-7.9165760161746	Optimized Schedule vs Standard Policy 3	Upper	Lower
Optimization Model	Worst-Case Early Lockdown	H00-H59	2297.46673562495	6140.27818263004	-3842.81144700509	-8.25395952535	-402.309282414983	2297.46673562495	2699.77601803994	-5.99722115205516	Optimized Schedule vs Standard Policy 3	Upper	Lower
Optimization Model	Worst-Case Late Lockdown	H00-H59	2302.01848199063	29968.9339303988	-27666.9154484082	-10.2279925901813	-703.146340159678	2302.01848199063	3005.16482215031	-6.55556503538154	Optimized Schedule vs Standard Policy 3	Upper	Lower
Optimization Model	Baseline Early Lockdown	I00-I99	574347.61	629304.1	-54956.49	-10.914297060228	-38514.88	574347.61	612862.49	-10.558799939113	Optimized Schedule vs Standard Policy 3	Upper	Lower
Optimization Model	Baseline Late Lockdown	I00-I99	573437.92	617525.6	-44087.6799999999	-10.6939356573259	-29383.36	573437.92	602821.28	-10.2881838067015	Optimized Schedule vs Standard Policy 3	Upper	Lower
Optimization Model	Best-Case Early Lockdown	I00-I99	394571.92	398291.7	-3719.78000000003	-8.22141980573343	-3719.78000000003	394571.92	398291.7	-8.22141980573343	Optimized Schedule vs Standard Policy 3	Upper	Lower
Optimization Model	Best-Case Late Lockdown	I00-I99	394571.92	403128.5	-8556.58000000002	-9.05445585659105	-8556.58000000002	394571.92	403128.5	-9.05445585659105	Optimized Schedule vs Standard Policy 3	Upper	Lower
Optimization Model	Worst-Case Early Lockdown	I00-I99	572667.23	674657.7	-101990.47	-11.5326346565289	-66538.65	572667.23	639205.88	-11.1055382608184	Optimized Schedule vs Standard Policy 3	Upper	Lower
Optimization Model	Worst-Case Late Lockdown	I00-I99	574837.94	943545.2	-368707.26	-12.8177582748339	-77461.4800000001	574837.94	652299.42	-11.2575360595219	Optimized Schedule vs Standard Policy 3	Upper	Lower
Optimization Model	Baseline Early Lockdown	J00-J99	514338.36	586824.1	-72485.74	-11.1911451318416	-24090.37	514338.36	538428.73	-10.0895674545611	Optimized Schedule vs Standard Policy 3	Upper	Lower
Optimization Model	Baseline Late Lockdown	J00-J99	514270.62	588525.3	-74254.6800000001	-11.2152560849817	-30466.7	514270.62	544737.32	-10.3243895628654	Optimized Schedule vs Standard Policy 3	Upper	Lower
Optimization Model	Best-Case Early Lockdown	J00-J99	356691.66	362649.7	-5958.04000000004	-8.692496846913	-5958.04000000004	356691.66	362649.7	-8.692496846913	Optimized Schedule vs Standard Policy 3	Upper	Lower
Optimization Model	Best-Case Late Lockdown	J00-J99	356691.66	363049.2	-6357.54000000004	-8.75739678905785	-6357.54000000004	356691.66	363049.2	-8.75739678905785	Optimized Schedule vs Standard Policy 3	Upper	Lower
Optimization Model	Worst-Case Early Lockdown	J00-J99	514260.56	690715.4	-176454.84	-12.080820258594	-53486.59	514260.56	567747.15	-10.8871862472595	Optimized Schedule vs Standard Policy 3	Upper	Lower
Optimization Model	Worst-Case Late Lockdown	J00-J99	517520.05	1646874.2	-1129354.15	-13.9371564786198	-67017.16	515454.27	582471.43	-11.1127039849831	Optimized Schedule vs Standard Policy 3	Upper	Lower
Optimization Model	Baseline Early Lockdown	K00-K93	278475.11	348563.9	-70088.79	-11.157518145827	-40724.9	278475.11	319200.01	-10.6145949779731	Optimized Schedule vs Standard Policy 3	Upper	Lower
Optimization Model	Baseline Late Lockdown	K00-K93	278517.76	348674.3	-70156.54	-11.1584843099805	-43420.83	278517.76	321938.59	-10.6786945588645	Optimized Schedule vs Standard Policy 3	Upper	Lower
Optimization Model	Best-Case Early Lockdown	K00-K93	187158.47	193636.9	-6478.42999999999	-8.7762334760402	-6478.42999999999	187158.47	193636.9	-8.7762334760402	Optimized Schedule vs Standard Policy 3	Upper	Lower
Optimization Model	Best-Case Late Lockdown	K00-K93	187158.47	198310.9	-11152.43	-9.31941269036313	-11152.43	187158.47	198310.9	-9.31941269036313	Optimized Schedule vs Standard Policy 3	Upper	Lower
Optimization Model	Worst-Case Early Lockdown	K00-K93	279310.69	411937.4	-132626.71	-11.7952937693299	-70917.47	279310.69	350228.16	-11.1692720855529	Optimized Schedule vs Standard Policy 3	Upper	Lower
Optimization Model	Worst-Case Late Lockdown	K00-K93	282124.98	896872.6	-614747.62	-13.3289670885785	-81744.22	282124.98	363869.2	-11.311350382896	Optimized Schedule vs Standard Policy 3	Upper	Lower
Optimization Model	Baseline Early Lockdown	L00-L99	15573.51	27843.5	-12269.99	-9.4149117227087	-1859.93	15573.51	17433.44	-7.52829413159045	Optimized Schedule vs Standard Policy 3	Upper	Lower
Optimization Model	Baseline Late Lockdown	L00-L99	15575.76	26467.9	-10892.14	-9.29579670718148	-1368.08	15575.76	16943.84	-7.2211635760048	Optimized Schedule vs Standard Policy 3	Upper	Lower
Optimization Model	Best-Case Early Lockdown	L00-L99	10461.25	11002.6	-541.35	-6.29406601975691	-541.35	10461.25	11002.6	-6.29406601975691	Optimized Schedule vs Standard Policy 3	Upper	Lower
Optimization Model	Best-Case Late Lockdown	L00-L99	10461.25	11817.8	-1356.55	-7.21269999098475	-1356.55	10461.25	11817.8	-7.21269999098475	Optimized Schedule vs Standard Policy 3	Upper	Lower
Optimization Model	Worst-Case Early Lockdown	L00-L99	15612.92	41886.3	-26273.38	-10.1763115382782	-3158.53	15612.92	18771.45	-8.05786200847316	Optimized Schedule vs Standard Policy 3	Upper	Lower
Optimization Model	Worst-Case Late Lockdown	L00-L99	15537.27	236122.7	-220585.43	-12.3040403364762	-4175.65	15537.27	19712.92	-8.33702531378949	Optimized Schedule vs Standard Policy 3	Upper	Lower
Optimization Model	Baseline Early Lockdown	M00-M99	18025.06	32609.5	-14584.44	-9.58771048595276	-3333.52	18025.06	21358.58	-8.11178408174013	Optimized Schedule vs Standard Policy 3	Upper	Lower
Optimization Model	Baseline Late Lockdown	M00-M99	18041.75	31778.8	-13737.05	-9.52785184112349	-3054.43	18041.75	21096.18	-8.02434827481953	Optimized Schedule vs Standard Policy 3	Upper	Lower
Optimization Model	Best-Case Early Lockdown	M00-M99	12647.16	13681.3	-1034.14	-6.94132544242147	-1034.14	12647.16	13681.3	-6.94132544242147	Optimized Schedule vs Standard Policy 3	Upper	Lower
Optimization Model	Best-Case Late Lockdown	M00-M99	12647.16	14439.5	-1792.34	-7.49127730768087	-1792.34	12647.16	14439.5	-7.49127730768087	Optimized Schedule vs Standard Policy 3	Upper	Lower
Optimization Model	Worst-Case Early Lockdown	M00-M99	18013.69	47625.6	-29611.91	-10.29593192425	-5352.06	18013.69	23365.75	-8.58523681250756	Optimized Schedule vs Standard Policy 3	Upper	Lower
Optimization Model	Worst-Case Late Lockdown	M00-M99	18593.18	227988.8	-209395.62	-12.2519806602944	-7033.63	18593.18	25626.81	-8.85845821000128	Optimized Schedule vs Standard Policy 3	Upper	Lower
Optimization Model	Baseline Early Lockdown	N00-N99	124112.28	152682.3	-28570.02	-10.2601131952596	-8654.54999999999	124112.28	132766.83	-9.06584047319103	Optimized Schedule vs Standard Policy 3	Upper	Lower
Optimization Model	Baseline Late Lockdown	N00-N99	124133.16	147035.3	-22902.14	-10.0389856349578	-7425.07999999999	124133.16	131558.24	-8.91261873802363	Optimized Schedule vs Standard Policy 3	Upper	Lower
Optimization Model	Best-Case Early Lockdown	N00-N99	82803.96	84801	-1997.03999999999	-7.59942136326028	-1997.03999999999	82803.96	84801	-7.59942136326028	Optimized Schedule vs Standard Policy 3	Upper	Lower
Optimization Model	Best-Case Late Lockdown	N00-N99	82803.96	86615.8	-3811.84	-8.24586729117548	-3811.84	82803.96	86615.8	-8.24586729117548	Optimized Schedule vs Standard Policy 3	Upper	Lower
Optimization Model	Worst-Case Early Lockdown	N00-N99	124174.91	184016.4	-59841.49	-10.999454512071	-16819.82	124174.91	140994.73	-9.7303132319239	Optimized Schedule vs Standard Policy 3	Upper	Lower
Optimization Model	Worst-Case Late Lockdown	N00-N99	124634.03	509548.6	-384914.57	-12.8607766925434	-22311.69	124634.03	146945.72	-10.012866035342	Optimized Schedule vs Standard Policy 3	Upper	Lower
Optimization Model	Baseline Early Lockdown	O00-O99	316.129263955454	10538.973109742	-10222.8438457865	-9.2323800878469	-1708.0138457865	316.129263955454	2024.14310974196	-7.44308648074804	Optimized Schedule vs Standard Policy 3	Upper	Lower
Optimization Model	Baseline Late Lockdown	O00-O99	316.129263955454	9745.6378819656	-9429.50861801014	-9.15159926589337	-1856.85861801014	316.129263955454	2172.9878819656	-7.52664142383404	Optimized Schedule vs Standard Policy 3	Upper	Lower
Optimization Model	Best-Case Early Lockdown	O00-O99	830.230951849004	1252.89663201756	-422.665680168557	-6.04658151234027	-422.665680168557	830.230951849004	1252.89663201756	-6.04658151234027	Optimized Schedule vs Standard Policy 3	Upper	Lower
Optimization Model	Best-Case Late Lockdown	O00-O99	830.230951849004	1433.34776013856	-603.116808289559	-6.40211088989044	-603.116808289559	830.230951849004	1433.34776013856	-6.40211088989044	Optimized Schedule vs Standard Policy 3	Upper	Lower
Optimization Model	Worst-Case Early Lockdown	O00-O99	316.129263955454	21807.5214793348	-21491.3922153794	-9.97540777187408	-3391.94221537938	316.129263955454	3708.07147933484	-8.12915796120636	Optimized Schedule vs Standard Policy 3	Upper	Lower
Optimization Model	Worst-Case Late Lockdown	O00-O99	316.129263955454	153697.862586524	-153381.733322569	-11.9406850820932	-3658.63332256878	316.129263955454	3974.76258652423	-8.20484494752665	Optimized Schedule vs Standard Policy 3	Upper	Lower
Optimization Model	Baseline Early Lockdown	R00-R99	16433.15	81924.1	-65490.95	-11.0896672441383	-13181.6	16433.15	29614.75	-9.48657719674322	Optimized Schedule vs Standard Policy 3	Upper	Lower
Optimization Model	Baseline Late Lockdown	R00-R99	16433.15	77017.9	-60584.75	-11.0117984902232	-12870.41	16433.15	29303.56	-9.46268615711461	Optimized Schedule vs Standard Policy 3	Upper	Lower
Optimization Model	Best-Case Early Lockdown	R00-R99	12697.28	20992.3	-8295.02	-9.02341061371266	-8295.02	12697.28	20992.3	-9.02341061371266	Optimized Schedule vs Standard Policy 3	Upper	Lower
Optimization Model	Best-Case Late Lockdown	R00-R99	12697.28	19572.9	-6875.62	-8.83573710028682	-6875.62	12697.28	19572.9	-8.83573710028682	Optimized Schedule vs Standard Policy 3	Upper	Lower
Optimization Model	Worst-Case Early Lockdown	R00-R99	16569.82	149376.6	-132806.78	-11.7966505689381	-17898.12	16569.82	34467.94	-9.79245095838007	Optimized Schedule vs Standard Policy 3	Upper	Lower
Optimization Model	Worst-Case Late Lockdown	R00-R99	17304.01	998341.6	-981037.59	-13.7963660558562	-19748.48	17304.01	37052.49	-9.89083180534222	Optimized Schedule vs Standard Policy 3	Upper	Lower
Optimization Model	Baseline Early Lockdown	S00-T98	153597.25	235356.7	-81759.45	-11.311536678409	-41970.55	153597.25	195567.8	-10.6447234608403	Optimized Schedule vs Standard Policy 3	Upper	Lower
Optimization Model	Baseline Late Lockdown	S00-T98	153555.71	231804.5	-78248.79	-11.2676486450241	-40742.69	153555.71	194298.4	-10.6150317160743	Optimized Schedule vs Standard Policy 3	Upper	Lower
Optimization Model	Best-Case Early Lockdown	S00-T98	103560.63	115948.7	-12388.07	-9.42448919170677	-12388.07	103560.63	115948.7	-9.42448919170677	Optimized Schedule vs Standard Policy 3	Upper	Lower
Optimization Model	Best-Case Late Lockdown	S00-T98	103560.63	117011.1	-13450.47	-9.50676932865737	-13450.47	103560.63	117011.1	-9.50676932865737	Optimized Schedule vs Standard Policy 3	Upper	Lower
Optimization Model	Worst-Case Early Lockdown	S00-T98	153594.68	320518.1	-166923.42	-12.0252904233525	-85647.52	153594.68	239242.2	-11.3579955482834	Optimized Schedule vs Standard Policy 3	Upper	Lower
Optimization Model	Worst-Case Late Lockdown	S00-T98	167806.64	920335.4	-752528.76	-13.5311944941439	-92287.56	157225.65	249513.21	-11.4326646335094	Optimized Schedule vs Standard Policy 3	Upper	Lower
Optimization Model	Baseline Early Lockdown	Z00-Z99	2852.3659590576	5037.31814097982	-2184.95218192222	-7.68934922258643	-319.162037993143	2852.3659590576	3171.52799705074	-5.76569892991018	Optimized Schedule vs Standard Policy 3	Upper	Lower
Optimization Model	Baseline Late Lockdown	Z00-Z99	2852.3659590576	5344.20666148036	-2491.84070242276	-7.82077695427777	-530.506267615026	2852.3659590576	3382.87222667262	-6.27383177252718	Optimized Schedule vs Standard Policy 3	Upper	Lower
Optimization Model	Best-Case Early Lockdown	Z00-Z99	2020.5645751607	2008.09510862551	12.4694665351842	2.52328297891994	12.4694665351842	2020.5645751607	2008.09510862551	2.52328297891994	Optimized Schedule vs Standard Policy 3	Upper	Lower
Optimization Model	Best-Case Late Lockdown	Z00-Z99	2020.5645751607	2229.73754635082	-209.172971190127	-5.34316152303161	-209.172971190127	2020.5645751607	2229.73754635082	-5.34316152303161	Optimized Schedule vs Standard Policy 3	Upper	Lower
Optimization Model	Worst-Case Early Lockdown	Z00-Z99	2852.3659590576	7583.36190192777	-4730.99594287017	-8.46189101806793	-464.945216149028	2852.3659590576	3317.31117520662	-6.14191958391338	Optimized Schedule vs Standard Policy 3	Upper	Lower
Optimization Model	Worst-Case Late Lockdown	Z00-Z99	2858.00989705333	37130.0421412774	-34272.0322442241	-10.4420849140799	-838.306207580533	2858.00989705333	3696.31610463387	-6.73138343657945	Optimized Schedule vs Standard Policy 3	Upper	Lower
Optimization Model	Baseline Early Lockdown	Elective bundle	36.9546817063172	1112.83615343809	-1075.88147173178	-6.98089557827096	-1075.88147173178	36.9546817063172	1112.83615343809	-6.98089557827096	Optimized Schedule vs Standard Policy 3	Upper	Lower
Optimization Model	Baseline Late Lockdown	Elective bundle	36.9546817063172	1030.51765720894	-993.562975502625	-6.90129744750448	-993.562975502625	36.9546817063172	1030.51765720894	-6.90129744750448	Optimized Schedule vs Standard Policy 3	Upper	Lower
Optimization Model	Best-Case Early Lockdown	Elective bundle	1768.65100736994	1719.02648676087	49.6245206090668	3.90448507869	49.6245206090668	1768.65100736994	1719.02648676087	3.90448507869	Optimized Schedule vs Standard Policy 3	Upper	Lower
Optimization Model	Best-Case Late Lockdown	Elective bundle	1768.65100736994	1705.13930326206	63.5117041078829	4.15122420557399	63.5117041078829	1768.65100736994	1705.13930326206	4.15122420557399	Optimized Schedule vs Standard Policy 3	Upper	Lower
Optimization Model	Worst-Case Early Lockdown	Elective bundle	36.9546817063172	830.394478831324	-793.439797125007	-6.67637766705039	-793.439797125007	36.9546817063172	830.394478831324	-6.67637766705039	Optimized Schedule vs Standard Policy 3	Upper	Lower
Optimization Model	Worst-Case Late Lockdown	Elective bundle	36.9546817063172	675.330778827525	-638.376097121207	-6.45892760358189	-638.376097121207	36.9546817063172	675.330778827525	-6.45892760358189	Optimized Schedule vs Standard Policy 3	Upper	Lower
Optimization Model	Baseline Early Lockdown	Emergency bundle	4412.88931206266	7777.92933206418	-3365.04002000152	-8.1211951350249	-473.929064656016	4412.88931206266	4886.81837671868	-6.16105765787157	Optimized Schedule vs Standard Policy 3	Upper	Lower
Optimization Model	Baseline Late Lockdown	Emergency bundle	4412.88931206266	8042.41751857139	-3629.52820650872	-8.19685794815322	-590.367832540881	4412.88931206266	5003.25714460354	-6.38074578762322	Optimized Schedule vs Standard Policy 3	Upper	Lower
Optimization Model	Best-Case Early Lockdown	Emergency bundle	2966.93666955439	2868.18549998813	98.7511695662597	4.59260324742005	98.7511695662597	2966.93666955439	2868.18549998813	4.59260324742005	Optimized Schedule vs Standard Policy 3	Upper	Lower
Optimization Model	Best-Case Late Lockdown	Emergency bundle	2966.93666955439	3266.7921880486	-299.855518494207	-5.70330075362795	-299.855518494207	2966.93666955439	3266.7921880486	-5.70330075362795	Optimized Schedule vs Standard Policy 3	Upper	Lower
Optimization Model	Worst-Case Early Lockdown	Emergency bundle	4412.88931206266	11649.67041414	-7236.7811020773	-8.88693178735566	-626.3774442949	4412.88931206266	5039.26675635756	-6.43995313555908	Optimized Schedule vs Standard Policy 3	Upper	Lower
Optimization Model	Worst-Case Late Lockdown	Emergency bundle	4421.63480309436	57506.7942025534	-53085.159399459	-10.8796526841644	-1278.36218966822	4421.63480309436	5699.99699276259	-7.15333499828256	Optimized Schedule vs Standard Policy 3	Upper	Lower
Optimization Model	Baseline Early Lockdown	Total	5128676.13	5731883.4	-603207.27	-13.3100161479905	-309949.32	5113010	5422959.32	-12.6441640792254	Optimized Schedule vs Standard Policy 3	Upper	Lower
Optimization Model	Baseline Late Lockdown	Total	5365248.75	5951270.2	-586021.45	-13.2811116719848	-320614.34	5349582.62	5670196.96	-12.6779942467911	Optimized Schedule vs Standard Policy 3	Upper	Lower
Optimization Model	Best-Case Early Lockdown	Total	4313167.77	4388300.7	-75132.9300000006	-11.2270142236711	-75132.9300000006	4313167.77	4388300.7	-11.2270142236711	Optimized Schedule vs Standard Policy 3	Upper	Lower
Optimization Model	Best-Case Late Lockdown	Total	4548244.88	4638655.1	-90410.2199999997	-11.4121125930876	-90410.2199999997	4548244.88	4638655.1	-11.4121125930876	Optimized Schedule vs Standard Policy 3	Upper	Lower
Optimization Model	Worst-Case Early Lockdown	Total	6078324.32	7228642	-1150317.68	-13.9555487056695	-489657.7	6062658.18	6552315.88	-13.1014618545435	Optimized Schedule vs Standard Policy 3	Upper	Lower
Optimization Model	Worst-Case Late Lockdown	Total	7802635.34	13686998.5	-5884363.16	-15.5878090787173	-591657.01	7265807.19	7857464.2	-13.2906823709636	Optimized Schedule vs Standard Policy 3	Upper	Lower
Optimization Model	Baseline Early Lockdown	COVID	2590909.5	2590858.4	51.1000000000931	3.93378449721148	5729.72999999998	2575243.37	2569513.64	8.65342368817973	Optimized Schedule vs Standard Policy 4	Upper	Lower
Optimization Model	Baseline Late Lockdown	COVID	2828589.97	2828028.6	561.370000000112	6.33038022466614	10136.1699999999	2812923.84	2802787.67	9.22386549376245	Optimized Schedule vs Standard Policy 4	Upper	Lower
Optimization Model	Best-Case Early Lockdown	COVID	2571000.75	2577771.6	-6770.85000000009	-8.82038191193943	-6770.85000000009	2571000.75	2577771.6	-8.82038191193943	Optimized Schedule vs Standard Policy 4	Upper	Lower
Optimization Model	Best-Case Late Lockdown	COVID	2806077.86	2800160.3	5917.56000000006	8.68567948075373	5917.56000000006	2806077.86	2800160.3	8.68567948075373	Optimized Schedule vs Standard Policy 4	Upper	Lower
Optimization Model	Worst-Case Early Lockdown	COVID	3541276.59	3559741	-18464.4100000001	-9.82360037443392	2499.53000000026	3525610.45	3523110.92	7.82385799318218	Optimized Schedule vs Standard Policy 4	Upper	Lower
Optimization Model	Worst-Case Late Lockdown	COVID	4968248.66	5145354.3	-177105.64	-12.0845016696783	-5129.1099999994	4710000.73	4715129.84	-8.54268743383494	Optimized Schedule vs Standard Policy 4	Upper	Lower
Optimization Model	Baseline Early Lockdown	A00-B99	270649.495001391	292346.552416569	-21697.0574151778	-9.98493192734644	-7334.78741517779	270649.495001391	277984.282416569	-8.90038370790457	Optimized Schedule vs Standard Policy 4	Upper	Lower
Optimization Model	Baseline Late Lockdown	A00-B99	270649.495001391	295020.677207213	-24371.1822058213	-10.1011566561452	-8279.35220582131	270649.495001391	278928.847207213	-9.02152000830679	Optimized Schedule vs Standard Policy 4	Upper	Lower
Optimization Model	Best-Case Early Lockdown	A00-B99	186367.121504586	188458.302571319	-2091.18106673317	-7.64548428904797	-2091.18106673317	186367.121504586	188458.302571319	-7.64548428904797	Optimized Schedule vs Standard Policy 4	Upper	Lower
Optimization Model	Best-Case Late Lockdown	A00-B99	186367.121504586	187505.917478088	-1138.79597350268	-7.03772681966061	-1138.79597350268	186367.121504586	187505.917478088	-7.03772681966061	Optimized Schedule vs Standard Policy 4	Upper	Lower
Optimization Model	Worst-Case Early Lockdown	A00-B99	270649.495001391	310797.684456511	-40148.1894551198	-10.6003326238406	-11932.8594551199	270649.495001391	282582.354456511	-9.38705117246739	Optimized Schedule vs Standard Policy 4	Upper	Lower
Optimization Model	Worst-Case Late Lockdown	A00-B99	372972.865001391	583974.056756367	-211001.191754975	-12.2596190605701	-13016.9517549752	271167.125001391	284184.076756367	-9.47400776815055	Optimized Schedule vs Standard Policy 4	Upper	Lower
Optimization Model	Baseline Early Lockdown	C00-D48	403986.47	522918.9	-118932.43	-11.6863107956996	-112661.75	403986.47	516648.22	-11.6321452457916	Optimized Schedule vs Standard Policy 4	Upper	Lower
Optimization Model	Baseline Late Lockdown	C00-D48	403831.94	527259.9	-123427.96	-11.7234129450149	-116380.76	403831.94	520212.7	-11.664622508521	Optimized Schedule vs Standard Policy 4	Upper	Lower
Optimization Model	Best-Case Early Lockdown	C00-D48	277852.26	295407.4	-17555.14	-9.77310206350665	-17555.14	277852.26	295407.4	-9.77310206350665	Optimized Schedule vs Standard Policy 4	Upper	Lower
Optimization Model	Best-Case Late Lockdown	C00-D48	277852.26	292317.1	-14464.84	-9.57947615616689	-14464.84	277852.26	292317.1	-9.57947615616689	Optimized Schedule vs Standard Policy 4	Upper	Lower
Optimization Model	Worst-Case Early Lockdown	C00-D48	403964.41	549562.4	-145597.99	-11.8886046097044	-133757.32	403964.41	537721.73	-11.8037823922326	Optimized Schedule vs Standard Policy 4	Upper	Lower
Optimization Model	Worst-Case Late Lockdown	C00-D48	527357.11	654932.1	-127574.99	-11.7564596275469	-129687.39	410005.01	539692.4	-11.772882141214	Optimized Schedule vs Standard Policy 4	Upper	Lower
Optimization Model	Baseline Early Lockdown	D50-D89	7276.09799325479	12832.4908581158	-5556.39286486102	-8.62270441139258	-789.774085756236	7276.09799325479	8065.87207901102	-6.67174693716742	Optimized Schedule vs Standard Policy 4	Upper	Lower
Optimization Model	Baseline Late Lockdown	D50-D89	7276.09799325479	14080.9553328461	-6804.8573395913	-8.8253919508087	-1106.53871938626	7276.09799325479	8382.63671264105	-7.00899215154608	Optimized Schedule vs Standard Policy 4	Upper	Lower
Optimization Model	Best-Case Early Lockdown	D50-D89	4979.5737919734	5106.92123078726	-127.347438813867	-4.84691908982838	-127.347438813867	4979.5737919734	5106.92123078726	-4.84691908982838	Optimized Schedule vs Standard Policy 4	Upper	Lower
Optimization Model	Best-Case Late Lockdown	D50-D89	4979.5737919734	5513.64715742953	-534.073365456138	-6.2805332180179	-534.073365456138	4979.5737919734	5513.64715742953	-6.2805332180179	Optimized Schedule vs Standard Policy 4	Upper	Lower
Optimization Model	Worst-Case Early Lockdown	D50-D89	7276.09799325479	19452.3062751151	-12176.2082818603	-9.40723918588981	-2111.72175180358	7276.09799325479	9387.81974505837	-7.65525888984172	Optimized Schedule vs Standard Policy 4	Upper	Lower
Optimization Model	Worst-Case Late Lockdown	D50-D89	7290.51681786168	96532.1610696724	-89241.6442518108	-11.3991030734306	-2102.83922980408	7290.51681786168	9393.35604766576	-7.65104372475571	Optimized Schedule vs Standard Policy 4	Upper	Lower
Optimization Model	Baseline Early Lockdown	E00-E90	31033.705851342	45607.321595183	-14573.6157438409	-9.58696803201472	-8380.38574384095	31033.705851342	39414.091595183	-9.03364922390131	Optimized Schedule vs Standard Policy 4	Upper	Lower
Optimization Model	Baseline Late Lockdown	E00-E90	31033.705851342	45968.8713548106	-14935.1655034685	-9.61147381217358	-7436.60550346853	31033.705851342	38470.3113548106	-8.91416977417985	Optimized Schedule vs Standard Policy 4	Upper	Lower
Optimization Model	Best-Case Early Lockdown	E00-E90	22550.4549896519	24939.9431640111	-2389.48817435919	-7.77883446900374	-2389.48817435919	22550.4549896519	24939.9431640111	-7.77883446900374	Optimized Schedule vs Standard Policy 4	Upper	Lower
Optimization Model	Best-Case Late Lockdown	E00-E90	22550.4549896519	24265.0063925118	-1714.55140285983	-7.44690675270746	-1714.55140285983	22550.4549896519	24265.0063925118	-7.44690675270746	Optimized Schedule vs Standard Policy 4	Upper	Lower
Optimization Model	Worst-Case Early Lockdown	E00-E90	31033.705851342	61184.3536807417	-30150.6478293996	-10.3139616888034	-17197.2978293996	31033.705851342	48231.0036807417	-9.7525075475177	Optimized Schedule vs Standard Policy 4	Upper	Lower
Optimization Model	Worst-Case Late Lockdown	E00-E90	31098.225851342	174253.186823731	-143154.960972389	-11.8716829656882	-20297.2509723889	31098.225851342	51395.4768237309	-9.91824073578039	Optimized Schedule vs Standard Policy 4	Upper	Lower
Optimization Model	Baseline Early Lockdown	F00-F99	14148.9452016048	21486.0167250678	-7337.07152346299	-8.90069506699182	-2179.58152346299	14148.9452016048	16328.5267250678	-7.6868881756419	Optimized Schedule vs Standard Policy 4	Upper	Lower
Optimization Model	Baseline Late Lockdown	F00-F99	14148.9452016048	22221.4529382744	-8072.50773666961	-8.99621946103019	-2411.92773666961	14148.9452016048	16560.8729382744	-7.78818159747688	Optimized Schedule vs Standard Policy 4	Upper	Lower
Optimization Model	Best-Case Early Lockdown	F00-F99	9803.1115465436	10175.3311458917	-372.219599348129	-5.91948400093065	-372.219599348129	9803.1115465436	10175.3311458917	-5.91948400093065	Optimized Schedule vs Standard Policy 4	Upper	Lower
Optimization Model	Best-Case Late Lockdown	F00-F99	9803.1115465436	10124.6338444824	-321.522297938822	-5.77306689722545	-321.522297938822	9803.1115465436	10124.6338444824	-5.77306689722545	Optimized Schedule vs Standard Policy 4	Upper	Lower
Optimization Model	Worst-Case Early Lockdown	F00-F99	14148.9452016048	27473.0011129159	-13324.055911311	-9.49732639559049	-3375.19591131105	14148.9452016048	17524.1411129159	-8.12420864941779	Optimized Schedule vs Standard Policy 4	Upper	Lower
Optimization Model	Worst-Case Late Lockdown	F00-F99	61028.8952016048	107584.716333722	-46555.821132117	-10.7484073260603	-5757.611132117	14253.2852016048	20010.8963337218	-8.65827793365654	Optimized Schedule vs Standard Policy 4	Upper	Lower
Optimization Model	Baseline Early Lockdown	G00-G99	105853.78	122210.3	-16356.52	-9.70238187359349	-8179.52	105853.78	114033.3	-9.00938874816847	Optimized Schedule vs Standard Policy 4	Upper	Lower
Optimization Model	Baseline Late Lockdown	G00-G99	105836.96	125330.4	-19493.44	-9.8778332776968	-9397.70999999999	105836.96	115234.67	-9.14822132155737	Optimized Schedule vs Standard Policy 4	Upper	Lower
Optimization Model	Best-Case Early Lockdown	G00-G99	70891.59	73394.2	-2502.61	-7.82508946626729	-2502.61	70891.59	73394.2	-7.82508946626729	Optimized Schedule vs Standard Policy 4	Upper	Lower
Optimization Model	Best-Case Late Lockdown	G00-G99	70891.59	73556.1	-2664.51000000001	-7.88777545477915	-2664.51000000001	70891.59	73556.1	-7.88777545477915	Optimized Schedule vs Standard Policy 4	Upper	Lower
Optimization Model	Worst-Case Early Lockdown	G00-G99	105854.77	144868.4	-39013.63	-10.5716663512349	-19699.42	105854.77	125554.19	-9.8883444726683	Optimized Schedule vs Standard Policy 4	Upper	Lower
Optimization Model	Worst-Case Late Lockdown	G00-G99	106346.22	287765.4	-181419.18	-12.1085655442601	-21310.12	106346.22	127656.34	-9.96693735623589	Optimized Schedule vs Standard Policy 4	Upper	Lower
Optimization Model	Baseline Early Lockdown	H00-H59	2297.46673562495	4048.16166884019	-1750.69493321524	-7.46776809278678	-245.964811594606	2297.46673562495	2543.43154721956	-5.50518848340249	Optimized Schedule vs Standard Policy 4	Upper	Lower
Optimization Model	Baseline Late Lockdown	H00-H59	2297.46673562495	4519.2779571272	-2221.81122150224	-7.7060780077705	-422.961330673637	2297.46673562495	2720.42806629859	-6.04728075802031	Optimized Schedule vs Standard Policy 4	Upper	Lower
Optimization Model	Best-Case Early Lockdown	H00-H59	1544.19496331152	4194.5981605991	-2650.40319728758	-7.88246705732648	-2650.40319728758	1544.19496331152	4194.5981605991	-7.88246705732648	Optimized Schedule vs Standard Policy 4	Upper	Lower
Optimization Model	Best-Case Late Lockdown	H00-H59	1544.19496331152	3803.47763178888	-2259.28266847736	-7.72280263855463	-2259.28266847736	1544.19496331152	3803.47763178888	-7.72280263855463	Optimized Schedule vs Standard Policy 4	Upper	Lower
Optimization Model	Worst-Case Early Lockdown	H00-H59	2297.46673562495	6128.56627123843	-3831.09953561348	-8.25090712599025	-653.934181671393	2297.46673562495	2951.40091729635	-6.4830067067465	Optimized Schedule vs Standard Policy 4	Upper	Lower
Optimization Model	Worst-Case Late Lockdown	H00-H59	2302.01848199063	30482.7230202747	-28180.7045382841	-10.2463927864987	-672.655173516966	2302.01848199063	2974.67365550759	-6.51123282614849	Optimized Schedule vs Standard Policy 4	Upper	Lower
Optimization Model	Baseline Early Lockdown	I00-I99	574347.61	629304.1	-54956.49	-10.914297060228	-38514.88	574347.61	612862.49	-10.558799939113	Optimized Schedule vs Standard Policy 4	Upper	Lower
Optimization Model	Baseline Late Lockdown	I00-I99	573437.92	628117.7	-54679.7799999999	-10.9092492674209	-36794.6599999999	573437.92	610232.58	-10.5131080049321	Optimized Schedule vs Standard Policy 4	Upper	Lower
Optimization Model	Best-Case Early Lockdown	I00-I99	394571.92	398291.7	-3719.78000000003	-8.22141980573343	-3719.78000000003	394571.92	398291.7	-8.22141980573343	Optimized Schedule vs Standard Policy 4	Upper	Lower
Optimization Model	Best-Case Late Lockdown	I00-I99	394571.92	402032.9	-7460.98000000004	-8.91744205186211	-7460.98000000004	394571.92	402032.9	-8.91744205186211	Optimized Schedule vs Standard Policy 4	Upper	Lower
Optimization Model	Worst-Case Early Lockdown	I00-I99	572667.23	675603.4	-102936.17	-11.5418643663751	-70712.88	572667.23	643380.11	-11.16638301351	Optimized Schedule vs Standard Policy 4	Upper	Lower
Optimization Model	Worst-Case Late Lockdown	I00-I99	574837.94	951852.4	-377014.46	-12.8400388211323	-74366.8300000001	574837.94	649204.77	-11.2167652880746	Optimized Schedule vs Standard Policy 4	Upper	Lower
Optimization Model	Baseline Early Lockdown	J00-J99	514338.36	586824.1	-72485.74	-11.1911451318416	-24090.37	514338.36	538428.73	-10.0895674545611	Optimized Schedule vs Standard Policy 4	Upper	Lower
Optimization Model	Baseline Late Lockdown	J00-J99	514270.62	592405.6	-78134.98	-11.2661931228801	-23922.7	514270.62	538193.32	-10.0825830779487	Optimized Schedule vs Standard Policy 4	Upper	Lower
Optimization Model	Best-Case Early Lockdown	J00-J99	356691.66	362649.7	-5958.04000000004	-8.692496846913	-5958.04000000004	356691.66	362649.7	-8.692496846913	Optimized Schedule vs Standard Policy 4	Upper	Lower
Optimization Model	Best-Case Late Lockdown	J00-J99	356691.66	364333.7	-7642.04000000004	-8.94141986222503	-7642.04000000004	356691.66	364333.7	-8.94141986222503	Optimized Schedule vs Standard Policy 4	Upper	Lower
Optimization Model	Worst-Case Early Lockdown	J00-J99	514260.56	676146.3	-161885.74	-11.9946460567254	-52127.19	514260.56	566387.75	-10.861441972607	Optimized Schedule vs Standard Policy 4	Upper	Lower
Optimization Model	Worst-Case Late Lockdown	J00-J99	517520.05	1660300.8	-1142780.75	-13.9489751046047	-58745.0499999999	515454.27	574199.32	-10.9809621731376	Optimized Schedule vs Standard Policy 4	Upper	Lower
Optimization Model	Baseline Early Lockdown	K00-K93	278475.11	348563.9	-70088.79	-11.157518145827	-40724.9	278475.11	319200.01	-10.6145949779731	Optimized Schedule vs Standard Policy 4	Upper	Lower
Optimization Model	Baseline Late Lockdown	K00-K93	278517.76	352653.4	-74135.64	-11.2136516673143	-41431.4	278517.76	319949.16	-10.6317943264387	Optimized Schedule vs Standard Policy 4	Upper	Lower
Optimization Model	Best-Case Early Lockdown	K00-K93	187158.47	193636.9	-6478.42999999999	-8.7762334760402	-6478.42999999999	187158.47	193636.9	-8.7762334760402	Optimized Schedule vs Standard Policy 4	Upper	Lower
Optimization Model	Best-Case Late Lockdown	K00-K93	187158.47	197084	-9925.53	-9.20286550463341	-9925.53	187158.47	197084	-9.20286550463341	Optimized Schedule vs Standard Policy 4	Upper	Lower
Optimization Model	Worst-Case Early Lockdown	K00-K93	279310.69	411728.5	-132417.81	-11.7937174300548	-72669.71	279310.69	351980.4	-11.1936799329601	Optimized Schedule vs Standard Policy 4	Upper	Lower
Optimization Model	Worst-Case Late Lockdown	K00-K93	282124.98	895077.4	-612952.42	-13.3260425936351	-70926.11	282124.98	353051.09	-11.1693939098894	Optimized Schedule vs Standard Policy 4	Upper	Lower
Optimization Model	Baseline Early Lockdown	L00-L99	15573.51	27843.5	-12269.99	-9.4149117227087	-1859.93	15573.51	17433.44	-7.52829413159045	Optimized Schedule vs Standard Policy 4	Upper	Lower
Optimization Model	Baseline Late Lockdown	L00-L99	15575.76	30409.4	-14833.64	-9.60465285342982	-2631.82	15575.76	18207.58	-7.87543090104882	Optimized Schedule vs Standard Policy 4	Upper	Lower
Optimization Model	Best-Case Early Lockdown	L00-L99	10461.25	11002.6	-541.35	-6.29406601975691	-541.35	10461.25	11002.6	-6.29406601975691	Optimized Schedule vs Standard Policy 4	Upper	Lower
Optimization Model	Best-Case Late Lockdown	L00-L99	10461.25	11298.1	-836.85	-6.72964484295965	-836.85	10461.25	11298.1	-6.72964484295965	Optimized Schedule vs Standard Policy 4	Upper	Lower
Optimization Model	Worst-Case Early Lockdown	L00-L99	15612.92	43594.6	-27981.68	-10.2393052893047	-4795.03	15612.92	20407.95	-8.47533524381517	Optimized Schedule vs Standard Policy 4	Upper	Lower
Optimization Model	Worst-Case Late Lockdown	L00-L99	15537.27	250868.5	-235331.23	-12.3687492900903	-5866.08	15537.27	21403.35	-8.6769418873578	Optimized Schedule vs Standard Policy 4	Upper	Lower
Optimization Model	Baseline Early Lockdown	M00-M99	18025.06	32609.5	-14584.44	-9.58771048595276	-3333.52	18025.06	21358.58	-8.11178408174013	Optimized Schedule vs Standard Policy 4	Upper	Lower
Optimization Model	Baseline Late Lockdown	M00-M99	18041.75	34309.1	-16267.35	-9.69691531048753	-3593.23	18041.75	21634.98	-8.18680679842406	Optimized Schedule vs Standard Policy 4	Upper	Lower
Optimization Model	Best-Case Early Lockdown	M00-M99	12647.16	13681.3	-1034.14	-6.94132544242147	-1034.14	12647.16	13681.3	-6.94132544242147	Optimized Schedule vs Standard Policy 4	Upper	Lower
Optimization Model	Best-Case Late Lockdown	M00-M99	12647.16	13621.8	-974.639999999999	-6.88206817204615	-974.639999999999	12647.16	13621.8	-6.88206817204615	Optimized Schedule vs Standard Policy 4	Upper	Lower
Optimization Model	Worst-Case Early Lockdown	M00-M99	18013.69	46607.8	-28594.11	-10.2609560315426	-6184.77	18013.69	24198.46	-8.72984509739303	Optimized Schedule vs Standard Policy 4	Upper	Lower
Optimization Model	Worst-Case Late Lockdown	M00-M99	18593.18	235508.9	-216915.72	-12.287264169984	-5955.8	18593.18	24548.98	-8.69212081365648	Optimized Schedule vs Standard Policy 4	Upper	Lower
Optimization Model	Baseline Early Lockdown	N00-N99	124112.28	152682.3	-28570.02	-10.2601131952596	-8654.54999999999	124112.28	132766.83	-9.06584047319103	Optimized Schedule vs Standard Policy 4	Upper	Lower
Optimization Model	Baseline Late Lockdown	N00-N99	124133.16	154668.4	-30535.24	-10.3266367054593	-8275.5	124133.16	132408.66	-9.02105462138059	Optimized Schedule vs Standard Policy 4	Upper	Lower
Optimization Model	Best-Case Early Lockdown	N00-N99	82803.96	84801	-1997.03999999999	-7.59942136326028	-1997.03999999999	82803.96	84801	-7.59942136326028	Optimized Schedule vs Standard Policy 4	Upper	Lower
Optimization Model	Best-Case Late Lockdown	N00-N99	82803.96	86463.3	-3659.34	-8.20503808226553	-3659.34	82803.96	86463.3	-8.20503808226553	Optimized Schedule vs Standard Policy 4	Upper	Lower
Optimization Model	Worst-Case Early Lockdown	N00-N99	124174.91	183003.2	-58828.29	-10.9823781406334	-18013.57	124174.91	142188.48	-9.79888064173571	Optimized Schedule vs Standard Policy 4	Upper	Lower
Optimization Model	Worst-Case Late Lockdown	N00-N99	124634.03	519333.7	-394699.67	-12.8858804255726	-18889.59	124634.03	143523.62	-9.8463662556544	Optimized Schedule vs Standard Policy 4	Upper	Lower
Optimization Model	Baseline Early Lockdown	O00-O99	316.129263955454	10538.973109742	-10222.8438457865	-9.2323800878469	-1708.0138457865	316.129263955454	2024.14310974196	-7.44308648074804	Optimized Schedule vs Standard Policy 4	Upper	Lower
Optimization Model	Baseline Late Lockdown	O00-O99	316.129263955454	12817.1348728723	-12501.0056089169	-9.43356436876792	-1794.96560891689	316.129263955454	2111.09487287235	-7.49274114136106	Optimized Schedule vs Standard Policy 4	Upper	Lower
Optimization Model	Best-Case Early Lockdown	O00-O99	830.230951849004	1252.89663201756	-422.665680168557	-6.04658151234027	-422.665680168557	830.230951849004	1252.89663201756	-6.04658151234027	Optimized Schedule vs Standard Policy 4	Upper	Lower
Optimization Model	Best-Case Late Lockdown	O00-O99	830.230951849004	1475.54672691108	-645.315775062077	-6.4697397707333	-645.315775062077	830.230951849004	1475.54672691108	-6.4697397707333	Optimized Schedule vs Standard Policy 4	Upper	Lower
Optimization Model	Worst-Case Early Lockdown	O00-O99	316.129263955454	20984.0052590383	-20667.8759950829	-9.93633588953824	-3957.34599508289	316.129263955454	4273.47525903834	-8.28332887630003	Optimized Schedule vs Standard Policy 4	Upper	Lower
Optimization Model	Worst-Case Late Lockdown	O00-O99	316.129263955454	157576.191425149	-157260.062161193	-11.965656160822	-4243.53216119321	316.129263955454	4559.66142514866	-8.3531512583119	Optimized Schedule vs Standard Policy 4	Upper	Lower
Optimization Model	Baseline Early Lockdown	R00-R99	16433.15	81924.1	-65490.95	-11.0896672441383	-13181.6	16433.15	29614.75	-9.48657719674322	Optimized Schedule vs Standard Policy 4	Upper	Lower
Optimization Model	Baseline Late Lockdown	R00-R99	16433.15	88049.7	-71616.55	-11.1790814714902	-14179.56	16433.15	30612.71	-9.55955676998551	Optimized Schedule vs Standard Policy 4	Upper	Lower
Optimization Model	Best-Case Early Lockdown	R00-R99	12697.28	20992.3	-8295.02	-9.02341061371266	-8295.02	12697.28	20992.3	-9.02341061371266	Optimized Schedule vs Standard Policy 4	Upper	Lower
Optimization Model	Best-Case Late Lockdown	R00-R99	12697.28	20100.4	-7403.12	-8.90965681195646	-7403.12	12697.28	20100.4	-8.90965681195646	Optimized Schedule vs Standard Policy 4	Upper	Lower
Optimization Model	Worst-Case Early Lockdown	R00-R99	16569.82	134970.1	-118400.28	-11.6818263662941	-16906.38	16569.82	33476.2	-9.73544634446328	Optimized Schedule vs Standard Policy 4	Upper	Lower
Optimization Model	Worst-Case Late Lockdown	R00-R99	17304.01	1035032.5	-1017728.49	-13.8330837312856	-19791.11	17304.01	37095.12	-9.89298812595749	Optimized Schedule vs Standard Policy 4	Upper	Lower
Optimization Model	Baseline Early Lockdown	S00-T98	153597.25	235356.7	-81759.45	-11.311536678409	-41970.55	153597.25	195567.8	-10.6447234608403	Optimized Schedule vs Standard Policy 4	Upper	Lower
Optimization Model	Baseline Late Lockdown	S00-T98	153555.71	244522.9	-90967.19	-11.4182541710349	-43502.93	153555.71	197058.64	-10.6805835711303	Optimized Schedule vs Standard Policy 4	Upper	Lower
Optimization Model	Best-Case Early Lockdown	S00-T98	103560.63	115948.7	-12388.07	-9.42448919170677	-12388.07	103560.63	115948.7	-9.42448919170677	Optimized Schedule vs Standard Policy 4	Upper	Lower
Optimization Model	Best-Case Late Lockdown	S00-T98	103560.63	113069.9	-9509.26999999999	-9.16002239128924	-9509.26999999999	103560.63	113069.9	-9.16002239128924	Optimized Schedule vs Standard Policy 4	Upper	Lower
Optimization Model	Worst-Case Early Lockdown	S00-T98	153594.68	319650.7	-166056.02	-12.020080480288	-87581.59	153594.68	241176.27	-11.3803260950205	Optimized Schedule vs Standard Policy 4	Upper	Lower
Optimization Model	Worst-Case Late Lockdown	S00-T98	167806.64	916735.9	-748929.26	-13.5263998121112	-87189.09	157225.65	244414.74	-11.3758344873907	Optimized Schedule vs Standard Policy 4	Upper	Lower
Optimization Model	Baseline Early Lockdown	Z00-Z99	2852.3659590576	5037.31814097982	-2184.95218192222	-7.68934922258643	-319.162037993143	2852.3659590576	3171.52799705074	-5.76569892991018	Optimized Schedule vs Standard Policy 4	Upper	Lower
Optimization Model	Baseline Late Lockdown	Z00-Z99	2852.3659590576	5552.70264040078	-2700.33668134318	-7.90113174101219	-469.852723793949	2852.3659590576	3322.21868285155	-6.1524192919687	Optimized Schedule vs Standard Policy 4	Upper	Lower
Optimization Model	Best-Case Early Lockdown	Z00-Z99	2020.5645751607	2008.09510862551	12.4694665351842	2.52328297891994	12.4694665351842	2020.5645751607	2008.09510862551	2.52328297891994	Optimized Schedule vs Standard Policy 4	Upper	Lower
Optimization Model	Best-Case Late Lockdown	Z00-Z99	2020.5645751607	2139.40889737627	-118.844322215574	-4.7778144199732	-118.844322215574	2020.5645751607	2139.40889737627	-4.7778144199732	Optimized Schedule vs Standard Policy 4	Upper	Lower
Optimization Model	Worst-Case Early Lockdown	Z00-Z99	2852.3659590576	7673.21586868315	-4820.84990962556	-8.48070552129821	-881.323666452079	2852.3659590576	3733.68962550968	-6.78142494376988	Optimized Schedule vs Standard Policy 4	Upper	Lower
Optimization Model	Worst-Case Late Lockdown	Z00-Z99	2858.00989705333	37828.3818987923	-34970.3720017389	-10.46225646774	-861.76565030913	2858.00989705333	3719.77554736246	-6.75898336631025	Optimized Schedule vs Standard Policy 4	Upper	Lower
Optimization Model	Baseline Early Lockdown	Elective bundle	36.9546817063172	1112.83615343809	-1075.88147173178	-6.98089557827096	-1075.88147173178	36.9546817063172	1112.83615343809	-6.98089557827096	Optimized Schedule vs Standard Policy 4	Upper	Lower
Optimization Model	Baseline Late Lockdown	Elective bundle	36.9546817063172	808.26362683002	-771.308945123703	-6.64808900033634	-771.308945123703	36.9546817063172	808.26362683002	-6.64808900033634	Optimized Schedule vs Standard Policy 4	Upper	Lower
Optimization Model	Best-Case Early Lockdown	Elective bundle	1768.65100736994	1719.02648676087	49.6245206090668	3.90448507869	49.6245206090668	1768.65100736994	1719.02648676087	3.90448507869	Optimized Schedule vs Standard Policy 4	Upper	Lower
Optimization Model	Best-Case Late Lockdown	Elective bundle	1768.65100736994	1695.59555800649	73.0554493634518	4.29121873313452	73.0554493634518	1768.65100736994	1695.59555800649	4.29121873313452	Optimized Schedule vs Standard Policy 4	Upper	Lower
Optimization Model	Worst-Case Early Lockdown	Elective bundle	36.9546817063172	631.955490792925	-595.000809086608	-6.38856276535413	-595.000809086608	36.9546817063172	631.955490792925	-6.38856276535413	Optimized Schedule vs Standard Policy 4	Upper	Lower
Optimization Model	Worst-Case Late Lockdown	Elective bundle	36.9546817063172	747.248661032031	-710.293979325714	-6.56567893972641	-710.293979325714	36.9546817063172	747.248661032031	-6.56567893972641	Optimized Schedule vs Standard Policy 4	Upper	Lower
Optimization Model	Baseline Early Lockdown	Emergency bundle	4412.88931206266	7777.92933206418	-3365.04002000152	-8.1211951350249	-473.929064656016	4412.88931206266	4886.81837671868	-6.16105765787157	Optimized Schedule vs Standard Policy 4	Upper	Lower
Optimization Model	Baseline Late Lockdown	Emergency bundle	4412.88931206266	8535.16406962594	-4122.27475756328	-8.32416041560046	-666.057226146154	4412.88931206266	5078.94653820882	-6.50137559199341	Optimized Schedule vs Standard Policy 4	Upper	Lower
Optimization Model	Best-Case Early Lockdown	Emergency bundle	2966.93666955439	2868.18549998813	98.7511695662597	4.59260324742005	98.7511695662597	2966.93666955439	2868.18549998813	4.59260324742005	Optimized Schedule vs Standard Policy 4	Upper	Lower
Optimization Model	Best-Case Late Lockdown	Emergency bundle	2966.93666955439	3204.76631340532	-237.829643850928	-5.47155463523817	-237.829643850928	2966.93666955439	3204.76631340532	-5.47155463523817	Optimized Schedule vs Standard Policy 4	Upper	Lower
Optimization Model	Worst-Case Early Lockdown	Emergency bundle	4412.88931206266	11775.1115849633	-7362.22227290067	-8.90411710540125	-1257.78040007294	4412.88931206266	5670.66971213561	-7.13710385928243	Optimized Schedule vs Standard Policy 4	Upper	Lower
Optimization Model	Worst-Case Late Lockdown	Emergency bundle	4421.63480309436	58533.7340112606	-54112.0992081662	-10.8988130850823	-1259.54994636982	4421.63480309436	5681.18474946419	-7.13850975071884	Optimized Schedule vs Standard Policy 4	Upper	Lower
Optimization Model	Baseline Early Lockdown	Total	5128676.13	5731883.4	-603207.27	-13.3100161479905	-309949.32	5113010	5422959.32	-12.6441640792254	Optimized Schedule vs Standard Policy 4	Upper	Lower
Optimization Model	Baseline Late Lockdown	Total	5365248.75	6015279.6	-650030.85	-13.384775102284	-313333.67	5349582.62	5662916.29	-12.6550239400456	Optimized Schedule vs Standard Policy 4	Upper	Lower
Optimization Model	Best-Case Early Lockdown	Total	4313167.77	4388300.7	-75132.9300000006	-11.2270142236711	-75132.9300000006	4313167.77	4388300.7	-11.2270142236711	Optimized Schedule vs Standard Policy 4	Upper	Lower
Optimization Model	Best-Case Late Lockdown	Total	4548244.88	4613765.6	-65520.7199999997	-11.0901217074776	-65520.7199999997	4548244.88	4613765.6	-11.0901217074776	Optimized Schedule vs Standard Policy 4	Upper	Lower
Optimization Model	Worst-Case Early Lockdown	Total	6078324.32	7211576.6	-1133252.28	-13.9406021807137	-521910.79	6062658.18	6584568.97	-13.1652519518765	Optimized Schedule vs Standard Policy 4	Upper	Lower
Optimization Model	Worst-Case Late Lockdown	Total	7802635.34	13800274.3	-5997638.96	-15.6068764430816	-546778.73	7265807.19	7812585.92	-13.2117994840263	Optimized Schedule vs Standard Policy 4	Upper	Lower
