# Supplementary material for: Optimal national prioritization policies for hospital care during the SARS-CoV-2 pandemic
Source: Nat Comput Sci. 2021 Aug 13;1(8):521–31. doi: 10.1038/s43588-021-00111-1 (PMC10766519; doi:10.1038/s43588-021-00111-1)
Supplement: Supplementary file 7 — Source data used for Supplementary Fig. 8. [file 43588_2021_111_MOESM7_ESM.xlsx]

## Sheet: Early_best_case_optimized
	COVID	Non-COVID Emergencies	Electives	COVID Denials	Non-COVID Denial
0	365.23	88742.3	22064.8	0	0
1	1228.38	87957.2	216952	0	0
2	4117.75	86240.4	211490	0	0
3	12442.5	82961.8	193195	0	0
4	15394.6	80985.8	160383	0	0
5	12145.4	80443.7	42276.3	0	0
6	9343.12	80391.7	31156.1	0	0
7	7494.03	81655	37989.9	0	0
8	6302.97	82094.8	31652.3	0	0
9	5503.76	81784.2	67916.9	0	0
10	4929.56	81956.5	75019.1	0	0
11	4484.76	81314.8	86624.8	0	0
12	4115.67	78398.4	74179.8	0	0
13	3792.78	82017.1	44446.5	0	0
14	3501.07	81583.4	34428.3	0	0
15	3231.66	82161.6	66023.8	0	0
16	2980.19	81782.5	88159.3	0	0
17	2744.43	82278.6	41359.6	0	0
18	2523.29	81782.5	29978.6	0	0
19	2316.11	81040.3	44863	0	0
20	2122.43	79292.6	347165	0	0
21	1941.69	79255.9	122154	0	0
22	1773.79	78312	96103.1	0	0
23	1618.15	78326.8	118297	0	0
24	1474.24	79103.7	72449.2	0	0
25	1341.46	75395.3	101532	0	0
26	1246.2	79610.5	55444.1	0	0
27	1293.75	81796.5	55102.6	0	0
28	1400.13	82051.1	54971.2	0	0
29	1523.7	81675.1	56248.6	0	0
30	1658.42	83068.8	56399.1	0	0
31	1803.18	83133.7	56642.8	0	0
32	1957.95	82724.1	56211.5	0	0
33	2122.57	80699.5	52962.2	0	0
34	2296.78	82052.4	55366.3	0	0
35	2480.48	84293.4	56121.5	0	0
36	2673.06	84824.3	55805.5	0	0
37	2873.75	84701.1	55255.8	0	0
38	3081.89	84419.8	56857.3	0	0
39	3261.24	84336.7	54123.5	0	0
40	3265.65	84309.5	54857.1	0	0
41	3198.27	84362.8	47153.2	0	0
42	3113.72	78106.1	25812.2	0	0
43	3021.73	85917.2	49153.2	0	0
44	2924.51	85420.9	58475.4	0	0
45	2823.18	85920.4	57461.6	0	0
46	2718.94	85878.1	57474.5	0	0
47	2612.74	86887.3	58110.4	0	0
48	2505.22	86648.3	58904	0	0
49	2397.2	84768.6	53361.6	0	0
50	2289.24	85184.1	55642.2	0	0
51	2182.12	84382.7	56717.8	0	0

## Sheet: Early_best_case_standardpolicy1
	COVID	Non-COVID Emergencies	Planned	COVID Denials	Non-COVID Denials
0	367	88788	25664	0	0
1	1230	88037	212908	0	0
2	4120	86834	0	0	0
3	12445	84603	0	0	0
4	15396	83395	0	0	0
5	12147	83492	0	0	0
6	9344	83741	0	0	0
7	7496	85112	0	0	0
8	6304	85727	267466	0	0
9	5506	84583	208628	0	0
10	4931	84337	222324	0	0
11	4486	83283	226385	0	0
12	4117	79740	237302	0	0
13	3794	82702	236173	0	0
14	3503	81609	214025	0	0
15	3233	81546	56991	0	0
16	2982	81112	56427	0	0
17	2745	81641	54824	0	0
18	2525	81152	55077	0	0
19	2317	80345	54386	0	0
20	2124	78583	54998	0	0
21	1943	78868	53026	0	0
22	1775	77974	52694	0	0
23	1620	77970	53347	0	0
24	1475	79024	51437	0	0
25	1343	75425	43752	0	0
26	1248	79653	55492	0	0
27	1295	81846	55152	0	0
28	1401	82096	55024	0	0
29	1526	81722	56298	0	0
30	1660	83116	56447	0	0
31	1805	83180	56689	0	0
32	1959	82768	56259	0	0
33	2124	80748	53007	0	0
34	2299	82096	55411	0	0
35	2481	84338	56165	0	0
36	2675	84870	55853	0	0
37	2875	84746	55302	0	0
38	3084	84468	56905	0	0
39	3263	84378	54175	0	0
40	3267	84355	54908	0	0
41	3200	84405	47199	0	0
42	3116	78148	25862	0	0
43	3024	85964	49201	0	0
44	2926	85467	58523	0	0
45	2825	85966	57507	0	0
46	2720	85925	57527	0	0
47	2615	86929	58153	0	0
48	2507	86693	58953	0	0
49	2398	84813	53412	0	0
50	2291	85231	55692	0	0
51	2184	84431	56767	0	0

## Sheet: Early_best_case_standardpolicy2
	COVID	Non-COVID Emergencies	Planned	COVID Denials	Non-COVID Denials
0	367	88788	25664	0	0
1	1230	88037	212908	0	0
2	4120	86834	0	0	0
3	12445	84603	0	0	0
4	15396	83395	0	0	0
5	12147	83492	0	0	0
6	9344	83741	0	0	0
7	7496	85112	0	0	0
8	6304	85727	267466	0	0
9	5506	84583	208628	0	0
10	4931	84337	222324	0	0
11	4486	83283	226385	0	0
12	4117	79740	237302	0	0
13	3794	82702	236173	0	0
14	3503	81609	214025	0	0
15	3233	81546	56991	0	0
16	2982	81112	56427	0	0
17	2745	81641	54824	0	0
18	2525	81152	55077	0	0
19	2317	80345	54386	0	0
20	2124	78583	54998	0	0
21	1943	78868	53026	0	0
22	1775	77974	52694	0	0
23	1620	77970	53347	0	0
24	1475	79024	51437	0	0
25	1343	75425	43752	0	0
26	1248	79653	55492	0	0
27	1295	81846	55152	0	0
28	1401	82096	55024	0	0
29	1526	81722	56298	0	0
30	1660	83116	56447	0	0
31	1805	83180	56689	0	0
32	1959	82768	56259	0	0
33	2124	80748	53007	0	0
34	2299	82096	55411	0	0
35	2481	84338	56165	0	0
36	2675	84870	55853	0	0
37	2875	84746	55302	0	0
38	3084	84468	56905	0	0
39	3263	84378	54175	0	0
40	3267	84355	54908	0	0
41	3200	84405	47199	0	0
42	3116	78148	25862	0	0
43	3024	85964	49201	0	0
44	2926	85467	58523	0	0
45	2825	85966	57507	0	0
46	2720	85925	57527	0	0
47	2615	86929	58153	0	0
48	2507	86693	58953	0	0
49	2398	84813	53412	0	0
50	2291	85231	55692	0	0
51	2184	84431	56767	0	0

## Sheet: Early_worst_case_optimized
	COVID	Non-COVID Emergencies	Electives	COVID Denials	Non-COVID Denial
0	37.63	61614.8	0	0	0
1	1228.38	131358	149811	0	0
2	4117.75	129515	40761.3	0	0
3	12442.5	125697	40024.2	0	0
4	13116.9	123575	0	0	0
5	12145.4	123647	0	0	0
6	9343.12	123937	4386.7	0	0
7	7494.03	125911	13890.6	0	0
8	6302.97	126682	21728.9	0	0
9	5503.76	126166	28763.4	0	0
10	4929.56	126727	31757.4	0	0
11	4484.76	126160	35206.2	0	0
12	4115.67	121760	46045.1	0	0
13	3792.78	127297	45108.5	0	0
14	3501.07	126579	55079.2	0	0
15	3231.66	127334	61372.3	0	0
16	2980.19	126619	57782.2	0	0
17	2744.43	127353	55553.6	0	0
18	2523.29	126568	63096.2	0	0
19	2316.11	125291	66737.9	0	0
20	2122.43	122434	63898.3	0	0
21	1941.69	122692	62515.7	0	0
22	1773.79	121276	73135.7	0	0
23	1618.15	121186	77183.3	0	0
24	1474.24	122516	75779.3	0	0
25	1341.46	116914	84297.4	0	0
26	1259.63	123065	81742.3	0	0
27	1394.51	126144	66061.4	0	0
28	1638.5	126422	81533.7	0	0
29	1939.88	125266	83820.9	0	0
30	2296.77	127058	61129.3	0	0
31	2714.95	127172	36532.4	0	0
32	3202.24	126577	54395.2	0	0
33	3765.88	123513	40003.1	0	0
34	4413.27	125599	43351.6	0	0
35	5151.12	129044	34396.5	0	0
36	5983.65	129893	43367.4	0	0
37	6911.86	129551	32595.8	0	0
38	7933.47	129157	28352.5	0	0
39	8850.53	129108	18325.3	0	0
40	8857	129186	10058.2	0	0
41	8480.19	129439	4843.84	0	0
42	8016.36	120109	17795.8	0	0
43	7519.66	131935	6040.8	0	0
44	7009.18	131361	0	0	0
45	6495.77	132374	6572.76	0	0
46	5988.21	132523	12317.4	0	0
47	5493.91	134110	14477.3	0	0
48	5018.25	133903	17796.4	0	0
49	4565.08	131188	29659	0	0
50	4137.88	131863	35801.9	0	0
51	3738.37	130708	41358.5	0	0

## Sheet: Early_worstcase_standardpolicy1
	COVID	Non-COVID Emergencies	Planned	COVID Denials	Non-COVID Denials
0	148	52090	58	219	80420
1	1230	131404	116317	0	0
2	4120	130199	0	0	0
3	12445	126720	0	0	0
4	15396	124787	0	0	0
5	11334	117171	0	813	7717
6	9344	125154	0	0	0
7	7496	127131	0	0	0
8	6304	127901	27295	0	0
9	5506	127467	29989	0	0
10	4931	128020	37381	0	0
11	4486	127412	42122	0	0
12	4117	123038	49840	0	0
13	3794	128573	47334	0	0
14	3503	127970	45447	0	0
15	3233	128816	49850	0	0
16	2982	128180	49708	0	0
17	2745	128995	49443	0	0
18	2525	128264	51702	0	0
19	2317	127049	58297	0	0
20	2124	124351	62039	0	0
21	1943	124739	60073	0	0
22	1775	123352	63854	0	0
23	1620	123292	63710	0	0
24	1475	124825	61068	0	0
25	1343	119326	72329	0	0
26	1261	125611	69855	0	0
27	1397	128860	58898	0	0
28	1640	129228	60100	0	0
29	1942	128621	57421	0	0
30	2298	130720	50743	0	0
31	2716	130824	45822	0	0
32	3204	130241	45485	0	0
33	3768	127207	47246	0	0
34	4415	129258	41588	0	0
35	5152	132693	32481	0	0
36	5985	133580	27900	0	0
37	6913	133478	19194	0	0
38	7936	133171	15208	0	0
39	8852	133187	6184	0	0
40	8858	133315	576	0	0
41	8302	130726	0	180	2850
42	8018	124244	12042	0	0
43	7377	133663	0	144	2436
44	6797	131502	0	214	4017
45	6489	136333	0	8	155
46	5989	136615	4711	0	0
47	5496	138318	3568	0	0
48	5020	138144	6934	0	0
49	4566	135465	15555	0	0
50	4140	136212	17980	0	0
51	3740	135115	24337	0	0

## Sheet: Early_worstcase_standardpolicy2
	COVID	Non-COVID Emergencies	Planned	COVID Denials	Non-COVID Denials
0	148	52090	58	219	80420
1	1230	131404	116648	0	0
2	4120	130199	0	0	0
3	12445	126716	0	0	0
4	15367	124551	0	29	236
5	11472	117783	0	675	7105
6	9344	125154	0	0	0
7	7496	127130	0	0	0
8	6304	127900	27515	0	0
9	5506	127463	32121	0	0
10	4931	128012	36989	0	0
11	4486	127404	41045	0	0
12	4117	123036	51105	0	0
13	3794	128564	45352	0	0
14	3503	127969	46874	0	0
15	3233	128812	49052	0	0
16	2982	128177	50942	0	0
17	2745	128988	51977	0	0
18	2525	128249	53488	0	0
19	2317	127024	56359	0	0
20	2124	124333	61414	0	0
21	1943	124728	62208	0	0
22	1775	123330	62298	0	0
23	1620	123274	64422	0	0
24	1475	124810	64657	0	0
25	1343	119293	74276	0	0
26	1261	125575	68953	0	0
27	1397	128825	59990	0	0
28	1640	129191	58177	0	0
29	1942	128594	57487	0	0
30	2298	130684	52179	0	0
31	2716	130793	49393	0	0
32	3204	130193	45614	0	0
33	3768	127155	45545	0	0
34	4415	129215	0	0	0
35	5152	132809	0	0	0
36	5985	133817	0	0	0
37	6913	133819	0	0	0
38	7936	133623	0	0	0
39	8852	133693	0	0	0
40	8858	133838	0	0	0
41	8230	130473	0	252	3629
42	8018	124764	0	0	0
43	7426	134777	0	95	1885
44	6637	129757	0	374	6271
45	6497	136993	1664	0	0
46	5989	137110	4073	0	0
47	5496	138817	5459	0	0
48	5020	138629	5994	0	0
49	4566	135945	14942	0	0
50	4140	136686	17127	0	0
51	3740	135589	20557	0	0

## Sheet: Late_best_case_optimized
	COVID	Non-COVID Emergencies	Electives	COVID Denials	Non-COVID Denial
0	365.23	88742.3	22064.8	0	0
1	1228.38	87957.2	216952	0	0
2	4117.75	86240.4	211490	0	0
3	12442.5	82961.8	193195	0	0
4	15394.6	80985.8	160383	0	0
5	12145.4	80443.7	36244.4	0	0
6	9343.12	80391.7	37904.3	0	0
7	7494.03	81655	37273.6	0	0
8	6302.97	82094.8	31652.3	0	0
9	5503.76	81784.2	67916.9	0	0
10	4929.56	81956.5	74395.5	0	0
11	4484.76	81314.8	87716	0	0
12	4115.67	78398.4	73059.1	0	0
13	3792.78	82017.1	45099.4	0	0
14	3501.07	81583.4	34428.5	0	0
15	3231.66	82161.6	66023.8	0	0
16	2980.19	81782.5	88159.3	0	0
17	2744.43	82278.6	41359.6	0	0
18	2523.29	81782.5	29978.6	0	0
19	2316.11	81040.3	44863.1	0	0
20	2122.43	79292.6	342537	0	0
21	1941.69	79097.4	83109.1	0	0
22	1773.79	78150.1	165791	0	0
23	1618.15	78164	91218.9	0	0
24	1474.24	79103.7	74032.4	0	0
25	1341.46	75395.3	101495	0	0
26	1246.2	79610.5	55444.1	0	0
27	1293.75	81796.5	55102.6	0	0
28	1400.13	82051.1	54971.2	0	0
29	1523.7	81675.1	56248.6	0	0
30	1658.42	83068.8	56399.1	0	0
31	1803.18	83133.7	56642.8	0	0
32	1957.95	82724.1	56211.5	0	0
33	2122.57	80699.5	52962.2	0	0
34	2296.78	82052.4	55366.3	0	0
35	2480.48	84293.4	56121.5	0	0
36	2673.06	84824.3	55805.5	0	0
37	2873.75	84701.1	55255.8	0	0
38	3081.83	84419.8	56857.3	0	0
39	3296.44	84336.7	54123.5	0	0
40	3515.41	84309.5	54857.1	0	0
41	3737.65	84362.8	47153.2	0	0
42	3961.12	78106.1	25812.2	0	0
43	4183.66	85917.2	49153.2	0	0
44	4402.81	85420.9	58475.4	0	0
45	4615.76	85920.4	57461.6	0	0
46	4820.07	85878.1	57474.5	0	0
47	5013.26	86887.3	58110.4	0	0
48	5109.74	86648.3	58904	0	0
49	4930.06	84768.6	53361.6	0	0
50	4668.06	85184.1	55642.2	0	0
51	4391.74	84382.7	56717.8	0	0

## Sheet: Late_best_case_standardpolicy1
	COVID	Non-COVID Emergencies	Planned	COVID Denials	Non-COVID Denials
0	367	88788	25664	0	0
1	1230	88037	213565	0	0
2	4120	86828	0	0	0
3	12445	84603	0	0	0
4	15396	83393	0	0	0
5	12147	83487	0	0	0
6	9344	83740	0	0	0
7	7496	85111	0	0	0
8	6304	85725	267575	0	0
9	5506	84580	208016	0	0
10	4931	84337	220841	0	0
11	4486	83288	228811	0	0
12	4117	79737	236323	0	0
13	3794	82701	236472	0	0
14	3503	81607	213632	0	0
15	3233	81546	56987	0	0
16	2982	81112	56571	0	0
17	2745	81641	54682	0	0
18	2525	81152	55077	0	0
19	2317	80345	54386	0	0
20	2124	78583	54998	0	0
21	1943	78868	53026	0	0
22	1775	77974	52694	0	0
23	1620	77970	53347	0	0
24	1475	79024	51437	0	0
25	1343	75425	43752	0	0
26	1248	79653	55492	0	0
27	1295	81846	55152	0	0
28	1401	82096	55024	0	0
29	1526	81722	56298	0	0
30	1660	83116	56447	0	0
31	1805	83180	56689	0	0
32	1959	82768	56259	0	0
33	2124	80748	53007	0	0
34	2299	82096	55411	0	0
35	2481	84338	56165	0	0
36	2675	84870	55853	0	0
37	2875	84746	55302	0	0
38	3084	84468	56905	0	0
39	3297	84378	54175	0	0
40	3517	84355	54908	0	0
41	3739	84405	47199	0	0
42	3963	78148	25862	0	0
43	4185	85964	49201	0	0
44	4405	85467	58523	0	0
45	4617	85966	57507	0	0
46	4821	85925	57527	0	0
47	5015	86929	58153	0	0
48	5111	86693	58953	0	0
49	4931	84813	53412	0	0
50	4669	85231	55692	0	0
51	4393	84431	56767	0	0

## Sheet: Late_best_case_standardpolicy2
	COVID	Non-COVID Emergencies	Planned	COVID Denials	Non-COVID Denials
0	367	88788	25664	0	0
1	1230	88037	211893	0	0
2	4120	86836	0	0	0
3	12445	84608	0	0	0
4	15396	83395	0	0	0
5	12147	83495	0	0	0
6	9344	83745	0	0	0
7	7496	85115	0	0	0
8	6304	85733	268315	0	0
9	5506	84584	209933	0	0
10	4931	84335	222672	0	0
11	4486	83276	228710	0	0
12	4117	79727	236592	0	0
13	3794	82689	238167	0	0
14	3503	81591	209002	0	0
15	3233	81546	56944	0	0
16	2982	81111	56400	0	0
17	2745	81641	54850	0	0
18	2525	81152	55077	0	0
19	2317	80345	54386	0	0
20	2124	78583	54998	0	0
21	1943	78868	53026	0	0
22	1775	77974	52694	0	0
23	1620	77970	53347	0	0
24	1475	79024	51437	0	0
25	1343	75425	43752	0	0
26	1248	79653	55492	0	0
27	1295	81846	55152	0	0
28	1401	82096	55024	0	0
29	1526	81722	56298	0	0
30	1660	83116	56447	0	0
31	1805	83180	56689	0	0
32	1959	82768	56259	0	0
33	2124	80748	53007	0	0
34	2299	82096	55411	0	0
35	2481	84338	56165	0	0
36	2675	84870	55853	0	0
37	2875	84746	55302	0	0
38	3084	84468	56905	0	0
39	3297	84378	54175	0	0
40	3517	84355	54908	0	0
41	3739	84405	47199	0	0
42	3963	78148	25862	0	0
43	4185	85964	0	0	0
44	4405	85691	0	0	0
45	4617	86457	0	0	0
46	4821	86665	0	0	0
47	5015	87923	0	0	0
48	5111	87935	0	0	0
49	4931	86304	0	0	0
50	4669	86944	298489	0	0
51	4393	85059	199009	0	0

## Sheet: Late_worst_case_optimized
	COVID	Non-COVID Emergencies	Electives	COVID Denials	Non-COVID Denial
0	37.63	61614.8	0	0	0
1	1228.38	131358	149914	0	0
2	4117.75	129559	40775.2	0	0
3	12442.5	125690	39963	0	0
4	13121.1	123563	0	0	0
5	12145.4	123636	0	0	0
6	9343.12	123927	4313.73	0	0
7	7494.03	125893	13839.1	0	0
8	6302.97	126664	21885.4	0	0
9	5503.76	126102	29304.1	0	0
10	4929.56	126663	31888.5	0	0
11	4484.76	126097	38782.3	0	0
12	4115.67	121647	49997.5	0	0
13	3792.78	127152	39233.9	0	0
14	3501.07	126554	43545	0	0
15	3231.66	127347	52795.4	0	0
16	2980.19	126678	54212.4	0	0
17	2744.43	127395	57663.2	0	0
18	2523.29	126574	58871	0	0
19	2316.11	125314	64607.5	0	0
20	2122.43	122558	63444.3	0	0
21	1941.69	122677	52916.3	0	0
22	1773.79	121305	70638.3	0	0
23	1618.15	121109	67520.2	0	0
24	1474.24	122584	65704	0	0
25	1341.46	116984	80823.6	0	0
26	1259.63	123149	88540.7	0	0
27	1394.51	126073	73514.7	0	0
28	1638.5	126380	73618.5	0	0
29	1939.88	125404	73630.8	0	0
30	2296.77	127323	67706.2	0	0
31	2714.95	127314	64090.4	0	0
32	3202.24	126499	68746.9	0	0
33	3765.88	123177	70589.3	0	0
34	4413.27	125114	57526	0	0
35	5151.12	128396	52589.9	0	0
36	5983.65	129113	44854.8	0	0
37	6911.86	128886	38548	0	0
38	7933.4	128450	29566.7	0	0
39	9039.95	128383	19271.5	0	0
40	10217.2	128430	4102.21	0	0
41	11441	128672	0	0	0
42	9771.1	119393	1562.13	0	0
43	10694.8	128040	0	0	0
44	11562.7	125061	0	0	0
45	12338.6	127670	0	0	0
46	12985.9	126400	0	0	0
47	13473.5	126896	0	0	0
48	13392	127650	0	0	0
49	11981.2	127503	0	0	0
50	10540	130202	0	0	0
51	8734.46	130867	0	0	0

[truncated: 8 more sheets: Late_worstcase_standardpolicy1, Late_worstcase_standardpolicy2, Early_baseline_optimized, Early_baseline_standardpolicy1, Early_baseline_standardpolicy2, Late_baseline_optimized, Late_baseline_standardpolicy1, Late_baseline_standardpolicy2]
