# Supplementary material for: Optimal national prioritization policies for hospital care during the SARS-CoV-2 pandemic
Source: Nat Comput Sci. 2021 Aug 13;1(8):521–31. doi: 10.1038/s43588-021-00111-1 (PMC10766519; doi:10.1038/s43588-021-00111-1)
Supplement: Supplementary file 8 — Source data used for Supplementary Fig. 9. [file 43588_2021_111_MOESM8_ESM.xlsx]

## Sheet: Early_baseline_optimized
	COVID, AGE3	COVID, AGE2	I00–I99, AGE3	I00–I99, AGE2	K00–K93, AGE3	K00–K93, AGE2	Others	C00–D48, AGE3	I00–I99, AGE3	I00–I99, AGE2	C00–D48, AGE2	K00–K93, AGE2	K00–K93, AGE3	Others	COVID_AGE3_E_E (Denied CC)	0_E (Denied CC)	Others_E_C (Denied CC)	Others_N_C (Denied CC)	Sum_E	Sum	Total Capacity
0	0	0	391	252	267	202	1702.93	195	184	83	123	30	25	152	0	0	0	0	2814.93	3606.93	4122
1	0	0	253.98	182.94	171.15	138.13	1955.97	565.99	88.14	45.94	529.05	8.49	8.09	172.1	0	0	0	0	2702.17	4119.97	4122
2	30.83	36.07	232.71	181.4	148.38	129.68	1404.91	347.8	89.18	45.26	406.83	41.57	2.61	113.33	0	0	0	0	2163.98	3210.56	4122
3	134.79	156.89	239.62	194.87	162.36	150.53	1253.21	329.87	56.64	29.88	548.88	83.06	0.84	132.32	0	0	0.33	0.08	2292.27	3473.76	4122
4	451.87	513.64	0	213.53	0	171.55	1027.02	0	0	25.86	194.96	49.43	0	23.54	0	0	628.6	228.09	2377.61	2671.4	4122
5	444.52	918.47	257.83	228.76	193.6	181.35	1274.13	70.84	43.73	18.56	79.56	26.16	0.09	31.93	0	0	0	0	3498.66	3769.53	4122
6	660.08	1147.15	273.77	232.51	207.68	186.14	1289.61	19.86	10.06	15.13	58.69	7.4	0.02	13.86	167.38	0	0	0.04	3996.94	4121.96	4122
7	559.22	1211.24	274.16	229.29	216.3	186.06	1283.83	10.04	17.97	11.31	113.27	2.12	0.01	7.17	533.44	0	0	0.02	3960.1	4121.99	4122
8	408.37	1175.16	277.76	228.28	218.8	187.3	1290.11	188.08	8.77	8.97	122.27	0.61	0	7.47	698.41	0	0	0.01	3785.78	4121.95	4122
9	210.03	1091.95	279.51	233.59	218.27	195.4	1291.7	438.75	8.76	6.82	137.13	0.18	0	9.87	784.62	0	0	0	3520.45	4121.96	4122
10	86.01	993.7	283.24	230.69	218.12	200.12	1293.25	688.17	5.6	5.34	104.99	0.05	0	12.7	740.04	0	0	0	3305.13	4121.98	4122
11	178.7	896.77	277.04	219.45	217.49	199.62	1271.57	713.6	4.66	4.1	87.37	18.39	0	33.23	493.96	0	0	0	3260.64	4121.99	4122
12	0	808.08	268.74	219.79	222.42	199.28	1264.97	998.91	3.3	3.19	80.01	20.72	0	32.54	613.02	0	0	0	2983.28	4121.95	4122
13	352.98	729.58	272.01	224.03	223.48	198.88	1260.28	637.88	2.58	2.46	84.79	81.83	0	51.18	148.75	0	0	0	3261.24	4121.96	4122
14	562.08	660.9	276	228.08	229.74	196.21	1237.14	453.51	1.9	1.91	78.64	113.97	40.45	41.49	0	0	0	0	3390.15	4122.02	4122
15	648.74	600.82	279.22	224.51	230.11	197.59	1237.06	440	1.44	1.48	78	124.8	24.79	33.4	0	0	0	0	3418.05	4121.96	4122
16	702.83	547.92	273.64	221.56	228.3	192.89	1272.39	420.63	1.08	1.14	79.97	63.67	81.39	34.58	0	0	0	0	3439.53	4121.99	4122
17	731.32	500.92	271.49	228.57	231.64	187.38	1280.4	432.27	0.81	0.88	84.81	49.27	53.96	68.23	0	0	0	0	3431.72	4121.95	4122
18	740.31	458.73	270.86	221	228.45	181.53	1259.88	486.86	0.61	0.68	78.01	31.16	99.51	64.43	0	0	0	0	3360.76	4122.02	4122
19	734.65	420.53	268.28	215.44	225.76	182.9	1239.88	373.26	0.46	91.98	76.69	29.02	132.69	130.47	0	0	0	0	3287.44	4122.01	4122
20	718.17	385.68	270.27	217.88	222.49	186.17	1236.91	307.48	0.35	190.49	81.23	24.11	89.15	191.6	0	0	0	0	3237.57	4121.98	4122
21	693.88	353.72	267.58	213	215.97	187.46	1238.46	252.94	0.26	358.06	79.36	21.52	55.17	184.61	0	0	0	0	3170.07	4121.99	4122
22	664.13	324.27	273.64	211.29	213.36	185.44	1236.49	218.61	0.2	483.49	77.8	19.88	30.09	183.31	0	0	0	0	3108.62	4122	4122
23	630.77	297.08	273.94	216.07	212.42	189.45	1226.16	212.93	204.34	387.18	78.45	16.47	21.24	155.47	0	0	0	0	3045.89	4121.97	4122
24	595.26	271.94	267.75	218.78	213.87	188.3	1225.41	197.19	165.75	498.79	76.98	19.4	18.46	164.1	0	0	0	0	2981.31	4121.98	4122
25	558.7	248.7	271.04	213.28	212.32	186.29	1215.51	182.07	343.47	412.01	76.13	18.42	17.71	166.38	0	0	0	0	2905.84	4122.03	4122
26	521.97	227.21	271.49	212.66	206.7	184.79	1194.73	194.23	400.33	459.26	77.32	19.43	17.98	133.89	0	0	0	0	2819.55	4121.99	4122
27	486.92	208.05	269.51	222.99	206.84	181.56	1193.41	191.08	359.02	585.93	73.87	19.2	18.27	105.36	0	0	0	0	2769.28	4122.01	4122
28	460.13	194.47	271.57	220.87	209.3	182.89	1199.88	192.49	586	422.92	80.14	20.29	18.04	63.04	0	0	0	0	2739.11	4122.03	4122
29	444.08	187.49	266.7	220.4	207.64	181.98	1215.14	193.12	375.85	652.55	78.5	21.76	19.83	56.96	0	0	0	0	2723.43	4122	4122
30	438.18	186.46	272.92	220.29	204.51	184.6	1229.54	192.73	543.03	361.48	77.8	23.75	19.59	167.17	0	0	0	0	2736.5	4122.05	4122
31	441.16	190.34	279.68	215.93	205.67	186.72	1241.27	197.69	510.43	429	80.45	22.66	19.27	101.75	0	0	0	0	2760.77	4122.02	4122
32	451.8	198.16	275.9	217.08	213.27	185.57	1242.94	200.16	633.22	301.81	77.64	20.43	20.11	83.92	0	0	0	0	2784.72	4122.01	4122
33	469.13	209.16	275.57	217.09	210.58	184.02	1234.71	191.57	661.2	285.09	75.96	18.17	19.19	70.58	0	0	0	0	2800.26	4122.02	4122
34	492.35	222.79	276.76	213.36	204.33	178.99	1238.72	188.06	693.18	245.12	75.54	20.22	19.02	53.58	0	0	0	0	2827.3	4122.02	4122
35	520.82	238.63	279.44	214.17	203.18	179.86	1253.68	190.93	662.61	207.32	74.12	19.42	19.17	58.62	0	0	0	0	2889.78	4121.97	4122
36	554.02	256.38	280.66	218.27	204.24	179.76	1259.4	190.03	594.9	209.21	81.94	21.86	19.13	52.18	0	0	0	0	2952.73	4121.98	4122
37	591.52	275.8	285.55	220.35	202.67	181.21	1265.67	194.72	544.91	185.21	82.76	20.99	17.4	53.25	0	0	0	0	3022.77	4122.01	4122
38	632.94	296.71	284.03	214.54	200.33	181.17	1282.55	196.49	428.8	163.76	84.37	20.91	19.81	115.57	0	0	0	0	3092.27	4121.98	4122
39	677.96	318.94	286.82	212.38	196.9	178.83	1296.88	198.5	387.57	175.88	79.88	21.36	19.27	70.81	0	0	0	0	3168.71	4121.98	4122
40	724.61	341.46	283.16	214.07	201.92	173.63	1323.78	192.52	304.17	163.36	88.39	21.59	18.9	70.46	0	0	0	0	3262.63	4122.02	4122
41	764.25	359.58	279.11	213.98	200.65	170.82	1360.09	189.5	283.57	142.86	87.13	18.91	10.13	41.43	0	0	0	0	3348.48	4122.01	4122
42	793.18	371.42	273.1	209.34	190.81	167.57	1366.2	150.26	254.04	159.75	67.58	14.4	15.73	88.65	0	0	0	0	3371.62	4122.03	4122
43	811.8	377.37	272.83	215.07	192.81	165.18	1402.94	155.88	215.58	119.51	64.68	16.95	14.55	73.51	0	0	0	0	3438	4098.66	4122
44	821.52	378.5	280.91	224.92	197.94	169.5	1430.48	169.43	152.32	121.74	70.34	20.17	19.18	65.06	0	0	0	0	3503.77	4122.01	4122
45	823.81	375.88	288.91	233.25	200.28	171.91	1417.81	183.62	137.29	110.32	71.94	21.32	20.7	64.99	0	0	0	0	3511.85	4122.03	4122
46	819.92	370.39	292.72	232.49	201.39	173.29	1380.33	190.26	130.03	155.05	76.97	22.11	20.12	56.95	0	0	0	0	3470.53	4122.02	4122
47	810.93	362.74	294.25	232.35	205.05	173.72	1360.87	188.57	119.21	128.88	80.36	23.05	21.14	58.82	0	0	0	0	3439.91	4059.94	4122
48	797.74	353.47	290.39	234.31	204.64	175.24	1365.5	184.83	202.98	139.44	74.02	22.3	20.31	56.82	0	0	0	0	3421.29	4121.99	4122
49	781.13	343	287.92	226.11	202.81	174.18	1361	180.56	268.54	130.67	71.9	21.07	20.04	53.05	0	0	0	0	3376.15	4121.98	4122
50	761.75	331.65	290.71	221.49	203.14	173.91	1343.64	176.81	311.41	132.8	74.66	20.63	17.85	54.95	0	0	0	0	3326.29	4115.4	4122
51	740.15	319.67	284.18	212.08	202.37	173.79	1306.55	179.5	313.97	128.31	77.59	20.98	18.6	50.94	0	0	0	0	3238.79	4028.68	4122

## Sheet: Early_baseline_standardpolicy1
	COVID, AGE3	COVID, AGE2	I00–I99, AGE3	I00–I99, AGE2	K00–K93, AGE3	K00–K93, AGE2	Others_E	I00–I99, AGE3	C00–D48, AGE3	I00–I99, AGE2	C00–D48, AGE2	Bundle 1, AGE3	M00–M99, AGE3	Others_N	COVID, AGE2 (Denied CC)	COVID, AGE3 (Denied CC)	Others_E_C (Denied CC)	Others_N_C (Denied CC)	Sum_E	Sum	Total Capacity
0	0	0	483.454	332.66	324.506	253.327	1902.12	190.888	204.415	84.9759	125.965	8.47643	23.9757	181.739	0	0	0	0	3296.07	4116.5	4122
1	5	3	344.23	244.546	236.961	192.206	2255.28	199.917	229.7	77.6501	79.5167	15.67	37.0931	192.657	0	0	0	0	3281.23	4113.43	4122
2	27	48	257.119	203.166	175.013	151.322	1489.53	167	140	72	72	11	3	95	0	0	0	0	2351.15	2911.15	4122
3	137	157	247.452	193.723	168.428	148.148	1309.8	235	118	116	54	6	8	95	0	0	0	0	2361.55	2993.55	4122
4	438	497	272.898	216.749	178.259	177.333	1288.52	137	53	55	26	5	2	35	0	0	0	0	3068.76	3381.76	4122
5	892	929	241.341	212.204	187.103	183.036	1223.47	131	27	66	11	3	0	16	0	0	88.7202	0	3868.16	4122.16	4122
6	1229	1169	186.223	153.76	147.753	144.656	951.725	72	13	39	3	2	0	11	0	0	483.417	0	3982.12	4122.12	4122
7	1479	1178	156	124	116	130	813	72	10	41	1	0	0	2	10	9	545.767	0	3996	4122	4122
8	1635	1140	142	132	126	97	764	54	2	26	1	0	0	3	1	0	545.141	0	4036	4122	4122
9	1639	1074	165	109	128	119	801	39	6	27	4	1	0	10	1	2	545.244	0	4035	4122	4122
10	1617	963	156.889	124.367	149.338	116.471	807.251	75	26	40	16	0	4	27	0	0	526.771	0	3934.32	4122.32	4122
11	1586	856	169.891	141.228	144.896	126.952	900.417	70	31	34	14	4	5	39	0	0	381.984	0	3925.38	4122.38	4122
12	1556	774	174.558	143.051	134.831	134.836	929.994	97	40	54	32	7	3	42	0	0	393.254	0	3847.27	4122.27	4122
13	1484	743	196.892	167.634	149.117	145.778	947.027	111	48	51	25	1	4	49	0	0	337.562	0	3833.45	4122.45	4122
14	1377	660	219.116	171.938	176.415	145.195	1011.51	132	44	62	39	7	6	71	0	0	241.069	0	3761.18	4122.18	4122
15	1295	590	250.228	188.305	186.285	174.851	1111.76	123	44	60	32	6	5	56	0	0	190.411	0	3796.43	4122.43	4122
16	1214	555	234.229	180.799	196.844	191.74	1210.47	134	44	63	36	6	5	51	0	0	89.8063	0	3783.08	4122.08	4122
17	1156	521	243.007	188.799	228.779	182.386	1267.05	118	59	56	39	11	4	48	0	0	106.464	0	3787.02	4122.02	4122
18	1080	486	264.008	223.888	228.649	185.211	1244.36	159	68	74	35	7	7	60	0	0	45.3745	0	3712.12	4122.12	4122
19	1016	430	262.453	219.369	227.87	219.571	1277.68	137.55	103.632	78.4095	38.8734	12.335	8.91499	82.4647	0	0	0	0	3652.94	4115.12	4122
20	940	391	276.12	229.736	223.467	198.629	1315.72	178.582	121.677	64.9276	59.8619	7.90573	12.4332	95.2509	0	0	0	0	3574.68	4115.32	4122
21	890	361	257.231	232.179	241.662	215.041	1317.85	215.155	122.235	114.434	52.8964	7.90573	6.93928	81.8749	0	0	0	0	3514.96	4116.4	4122
22	822	332	250.565	226.824	244.064	211.745	1345.55	244.373	148.525	92.3854	64.8159	17.8586	14.9028	98.1558	0	0	0	0	3432.75	4113.77	4122
23	769	289	244.009	211.014	219.662	219.809	1352.59	286.261	183.345	120.843	62.7468	20.7172	16.8421	118.695	0	0	0	0	3305.09	4114.54	4122
24	739	259	256.675	206.559	219.467	217.274	1319.25	307.94	191.778	119.313	87.2066	27.2408	20.8178	142.257	0	0	0	0	3217.22	4113.77	4122
25	658	229	273.565	203.635	235.259	209.571	1287.81	356.319	203.706	139.807	89.126	32.5286	19.8178	177.107	0	0	0	0	3096.84	4115.25	4122
26	612	212	287.342	216.014	236.389	187.803	1305.31	377.464	238.59	134.807	86.1605	29.5286	24.3118	165.304	0	0	0	0	3056.85	4113.02	4122
27	585	178	274.787	212.306	224.129	208.803	1312.12	405.02	234.211	144.867	101.207	32.2408	24.8057	176.887	0	0	0	0	2995.14	4114.38	4122
28	549	168	264.676	211.736	228.194	220.216	1302.99	430.875	265.572	134.759	107.092	35.9579	22.3118	172.618	0	0	0	0	2944.81	4113.99	4122
29	527	149	268.453	238.571	215.792	216.391	1283.42	426.682	273.393	160.277	89.0915	42.9108	31.7814	190.403	0	0	0	0	2898.62	4113.16	4122
30	508	166	259.565	218.47	206.922	187.571	1295.59	485.699	293.996	151.783	96.6203	30.67	23.2875	187.52	0	0	0	0	2842.12	4111.69	4122
31	500	169	284.787	213.192	223.662	204.158	1266.76	448.795	289.067	175.783	92.6318	31.1936	27.2632	187.794	0	0	0	0	2861.55	4114.08	4122
32	498	200	268.342	219.837	227.337	202.216	1304.16	449.779	267.987	152.253	84.6663	29.4815	20.7935	188.589	0	0	0	0	2919.89	4113.44	4122
33	499	202	259.454	218.559	214.389	196.745	1254.6	464.458	299.348	168.168	82.057	33.9108	27.2146	194.496	0	0	0	0	2844.74	4114.39	4122
34	511	209	277.454	245.28	200.389	180.507	1308.57	477.415	248.193	156.795	76.6778	35.5286	25.7935	162.109	0	0	0	0	2932.2	4114.71	4122
35	558	235	266.565	228.47	204.324	198.158	1326.68	434.592	215.283	150.325	87.2296	31.0522	21.3482	158.961	0	0	0	0	3017.2	4115.99	4122
36	576	244	274.787	229.293	214.792	194.92	1373.73	417.785	174.966	158.361	73.2181	25.2879	16.8907	140.681	0	0	0	0	3107.52	4114.71	4122
37	601	238	278.121	229.837	207.922	180.629	1280.43	418.602	258.87	120.265	80.9994	34.1987	25.7571	159.82	0	0	0	0	3015.94	4114.45	4122
38	647	275	279.343	219.913	198.987	199.333	1343.64	381.914	179.056	151.373	71.2871	26.2408	15.4211	126.679	0	0	0	0	3163.22	4115.19	4122
39	697	287	299.454	208.559	203.649	187.803	1364.35	360.293	170.904	109.349	61.7814	23.6229	12.8664	129.217	0	0	0	0	3247.81	4115.85	4122
40	739	337	288.565	234.559	221.064	183.095	1403.33	301.727	113.803	129.446	44.8849	21.9529	6.45749	90.7356	0	0	0	0	3406.62	4115.62	4122
41	785	383	271.787	210.103	209.116	198.978	1421.37	276.711	101.253	108.94	42.8734	18.3822	11.9393	76.1444	0	0	0	0	3479.35	4115.59	4122
42	816	369	270.231	220.002	211.441	210.682	1423.47	270.235	86.8117	109.94	33.931	11.4293	5.45749	77.3973	0	0	0	0	3520.82	4116.02	4122
43	821	404	276.787	234.394	221.922	193.624	1464.93	220.331	78.37	94.9638	32.954	12.9057	5.46964	55.1327	0	0	0	0	3616.66	4116.79	4122
44	860	383	276.565	230.129	222.857	177.862	1494.8	203.363	64.3879	102.482	31.4482	13.9529	6.48178	49.1217	0	0	0	0	3645.22	4116.46	4122
45	846	390	286.565	247.496	213.857	178.565	1479.26	205.582	75.6592	71.4336	32.8849	8.33502	7.92713	71.635	0	0	0	0	3641.74	4115.2	4122
46	834	376	288.01	230.027	217.324	205.391	1421.09	190.817	123.931	83.3854	37.2871	15.1936	11.8786	80.593	0	0	0	0	3571.84	4114.93	4122
47	816	364	286.565	247.217	226.597	191.507	1478.48	187.486	102.119	65.4216	46.3331	13.8115	12.9028	76.3264	0	0	0	0	3610.36	4114.76	4122
48	817	340	305.121	233.217	234.389	209.333	1419	207.801	127.975	73.8914	43.8389	17.1465	11.3846	75.0877	0	0	0	0	3558.06	4115.18	4122
49	788	320	277.565	232.103	224.857	198.036	1456.24	209.181	157.381	68.3733	44.2986	21.7172	16.8543	99.6571	0	0	0	0	3496.8	4114.26	4122
50	771	310	304.677	230.293	225.792	182.391	1405.9	258.891	154.247	68.313	47.1951	16.5286	20.8057	117.161	0	0	0	0	3430.05	4113.19	4122
51	737	299	281.231	234.267	218.857	199.978	1376.73	272.1	176.327	93.3492	65.2181	18.5758	20.8543	120.517	0	0	0	0	3347.06	4114.01	4122

## Sheet: Early_baseline_standardpolicy2
	COVID, AGE3	COVID, AGE2	I00–I99, AGE3	I00–I99, AGE2	K00–K93, AGE3	K00–K93, AGE2	Others_E	I00–I99, AGE3	C00–D48, AGE3	I00–I99, AGE2	C00–D48, AGE2	Bundle 1, AGE3	M00–M99, AGE3	Others_N	COVID, AGE2 (Denied CC)	COVID, AGE3 (Denied CC)	Others_E_C (Denied CC)	Others_N_C (Denied CC)	Sum_E	Sum	Total Capacity
0	0	0	483.454	332.66	324.506	253.327	1902.12	190.888	204.415	84.9759	125.965	8.47643	23.9757	181.739	0	0	0	0	3296.07	4116.5	4122
1	5	3	344.23	244.546	236.961	192.206	2255.28	199.917	229.7	77.6501	79.5167	15.67	37.0931	192.657	0	0	0	0	3281.23	4113.43	4122
2	27	48	257.119	203.166	175.013	151.322	1489.53	167	140	72	72	11	3	95	0	0	0	0	2351.15	2911.15	4122
3	137	157	247.452	193.723	168.428	148.148	1309.8	235	118	116	54	6	8	95	0	0	0	0	2361.55	2993.55	4122
4	438	497	272.898	216.749	178.259	177.333	1288.52	137	53	55	26	5	2	35	0	0	0	0	3068.76	3381.76	4122
5	892	929	241.341	212.204	187.103	183.036	1223.47	131	27	66	11	3	0	16	0	0	88.7202	0	3868.16	4122.16	4122
6	1229	1169	186.223	153.76	147.753	144.656	951.725	72	13	39	3	2	0	11	0	0	483.417	0	3982.12	4122.12	4122
7	1479	1178	156	124	116	130	813	72	10	41	1	0	0	2	10	9	545.767	0	3996	4122	4122
8	1635	1140	142	132	126	97	764	54	2	26	1	0	0	3	1	0	545.141	0	4036	4122	4122
9	1639	1074	165	109	128	119	801	39	6	27	4	1	0	10	1	2	545.244	0	4035	4122	4122
10	1617	963	156.889	124.367	149.338	116.471	807.251	75	26	40	16	0	4	27	0	0	526.771	0	3934.32	4122.32	4122
11	1586	856	169.891	141.228	144.896	126.952	900.417	70	31	34	14	4	5	39	0	0	381.984	0	3925.38	4122.38	4122
12	1556	774	174.558	143.051	134.831	134.836	929.994	97	40	54	32	7	3	42	0	0	393.254	0	3847.27	4122.27	4122
13	1484	743	196.892	167.634	149.117	145.778	947.027	111	48	51	25	1	4	49	0	0	337.562	0	3833.45	4122.45	4122
14	1377	660	219.116	171.938	176.415	145.195	1011.51	132	44	62	39	7	6	71	0	0	241.069	0	3761.18	4122.18	4122
15	1295	590	250.228	188.305	186.285	174.851	1111.76	123	44	60	32	6	5	56	0	0	190.411	0	3796.43	4122.43	4122
16	1214	555	234.229	180.799	196.844	191.74	1210.47	134	44	63	36	6	5	51	0	0	89.8063	0	3783.08	4122.08	4122
17	1156	521	243.007	188.799	228.779	182.386	1267.05	118	59	56	39	11	4	48	0	0	106.464	0	3787.02	4122.02	4122
18	1080	486	264.008	223.888	228.649	185.211	1244.36	159	68	74	35	7	7	60	0	0	45.3745	0	3712.12	4122.12	4122
19	1016	430	262.453	219.369	227.87	219.571	1277.68	137.55	103.632	78.4095	38.8734	12.335	8.91499	82.4647	0	0	0	0	3652.94	4115.12	4122
20	940	391	276.12	229.736	223.467	198.629	1315.72	178.582	121.677	64.9276	59.8619	7.90573	12.4332	95.2509	0	0	0	0	3574.68	4115.32	4122
21	890	361	257.231	232.179	241.662	215.041	1317.85	215.155	122.235	114.434	52.8964	7.90573	6.93928	81.8749	0	0	0	0	3514.96	4116.4	4122
22	822	332	250.565	226.824	244.064	211.745	1345.55	244.373	148.525	92.3854	64.8159	17.8586	14.9028	98.1558	0	0	0	0	3432.75	4113.77	4122
23	769	289	244.009	211.014	219.662	219.809	1352.59	286.261	183.345	120.843	62.7468	20.7172	16.8421	118.695	0	0	0	0	3305.09	4114.54	4122
24	739	259	256.675	206.559	219.467	217.274	1319.25	307.94	191.778	119.313	87.2066	27.2408	20.8178	142.257	0	0	0	0	3217.22	4113.77	4122
25	658	229	273.565	203.635	235.259	209.571	1287.81	356.319	203.706	139.807	89.126	32.5286	19.8178	177.107	0	0	0	0	3096.84	4115.25	4122
26	612	212	287.342	216.014	236.389	187.803	1305.31	377.464	238.59	134.807	86.1605	29.5286	24.3118	165.304	0	0	0	0	3056.85	4113.02	4122
27	585	178	274.787	212.306	224.129	208.803	1312.12	405.02	234.211	144.867	101.207	32.2408	24.8057	176.887	0	0	0	0	2995.14	4114.38	4122
28	549	168	264.676	211.736	228.194	220.216	1302.99	430.875	265.572	134.759	107.092	35.9579	22.3118	172.618	0	0	0	0	2944.81	4113.99	4122
29	527	149	268.453	238.571	215.792	216.391	1283.42	426.682	273.393	160.277	89.0915	42.9108	31.7814	190.403	0	0	0	0	2898.62	4113.16	4122
30	508	166	259.565	218.47	206.922	187.571	1295.59	485.699	293.996	151.783	96.6203	30.67	23.2875	187.52	0	0	0	0	2842.12	4111.69	4122
31	500	169	284.787	213.192	223.662	204.158	1266.76	448.795	289.067	175.783	92.6318	31.1936	27.2632	187.794	0	0	0	0	2861.55	4114.08	4122
32	498	200	268.342	219.837	227.337	202.216	1304.16	449.779	267.987	152.253	84.6663	29.4815	20.7935	188.589	0	0	0	0	2919.89	4113.44	4122
33	499	202	259.454	218.559	214.389	196.745	1254.6	464.458	299.348	168.168	82.057	33.9108	27.2146	194.496	0	0	0	0	2844.74	4114.39	4122
34	511	209	277.454	245.28	200.389	180.507	1308.57	477.415	248.193	156.795	76.6778	35.5286	25.7935	162.109	0	0	0	0	2932.2	4114.71	4122
35	558	235	266.565	228.47	204.324	198.158	1326.68	434.592	215.283	150.325	87.2296	31.0522	21.3482	158.961	0	0	0	0	3017.2	4115.99	4122
36	576	244	274.787	229.293	214.792	194.92	1373.73	417.785	174.966	158.361	73.2181	25.2879	16.8907	140.681	0	0	0	0	3107.52	4114.71	4122
37	601	238	278.121	229.837	207.922	180.629	1280.43	418.602	258.87	120.265	80.9994	34.1987	25.7571	159.82	0	0	0	0	3015.94	4114.45	4122
38	647	275	279.343	219.913	198.987	199.333	1343.64	381.914	179.056	151.373	71.2871	26.2408	15.4211	126.679	0	0	0	0	3163.22	4115.19	4122
39	697	287	299.454	208.559	203.649	187.803	1364.35	360.293	170.904	109.349	61.7814	23.6229	12.8664	129.217	0	0	0	0	3247.81	4115.85	4122
40	739	337	288.565	234.559	221.064	183.095	1403.33	301.727	113.803	129.446	44.8849	21.9529	6.45749	90.7356	0	0	0	0	3406.62	4115.62	4122
41	785	383	271.787	210.103	209.116	198.978	1421.37	276.711	101.253	108.94	42.8734	18.3822	11.9393	76.1444	0	0	0	0	3479.35	4115.59	4122
42	816	369	270.231	220.002	211.441	210.682	1423.47	270.235	86.8117	109.94	33.931	11.4293	5.45749	77.3973	0	0	0	0	3520.82	4116.02	4122
43	821	404	276.787	234.394	221.922	193.624	1464.93	220.331	78.37	94.9638	32.954	12.9057	5.46964	55.1327	0	0	0	0	3616.66	4116.79	4122
44	860	383	276.565	230.129	222.857	177.862	1494.8	203.363	64.3879	102.482	31.4482	13.9529	6.48178	49.1217	0	0	0	0	3645.22	4116.46	4122
45	846	390	286.565	247.496	213.857	178.565	1479.26	205.582	75.6592	71.4336	32.8849	8.33502	7.92713	71.635	0	0	0	0	3641.74	4115.2	4122
46	834	376	288.01	230.027	217.324	205.391	1421.09	190.817	123.931	83.3854	37.2871	15.1936	11.8786	80.593	0	0	0	0	3571.84	4114.93	4122
47	816	364	286.565	247.217	226.597	191.507	1478.48	187.486	102.119	65.4216	46.3331	13.8115	12.9028	76.3264	0	0	0	0	3610.36	4114.76	4122
48	817	340	305.121	233.217	234.389	209.333	1419	207.801	127.975	73.8914	43.8389	17.1465	11.3846	75.0877	0	0	0	0	3558.06	4115.18	4122
49	788	320	277.565	232.103	224.857	198.036	1456.24	209.181	157.381	68.3733	44.2986	21.7172	16.8543	99.6571	0	0	0	0	3496.8	4114.26	4122
50	771	310	304.677	230.293	225.792	182.391	1405.9	258.891	154.247	68.313	47.1951	16.5286	20.8057	117.161	0	0	0	0	3430.05	4113.19	4122
51	737	299	281.231	234.267	218.857	199.978	1376.73	272.1	176.327	93.3492	65.2181	18.5758	20.8543	120.517	0	0	0	0	3347.06	4114.01	4122

## Sheet: Late_baseline_optimized
	COVID, AGE3	COVID, AGE2	I00–I99, AGE3	I00–I99, AGE2	K00–K93, AGE3	K00–K93, AGE2	Others	C00–D48, AGE3	I00–I99, AGE3	I00–I99, AGE2	C00–D48, AGE2	K00–K93, AGE2	K00–K93, AGE3	Others	COVID_AGE3_E_E (Denied CC)	0_E (Denied CC)	Others_E_C (Denied CC)	Others_N_C (Denied CC)	Sum_E	Sum	Total Capacity
0	0	0	391	252	267	202	1702.93	195	184	83	123	30	25	152	0	0	0	0	2814.93	3606.93	4122
1	0	0	253.98	182.94	171.15	138.13	1955.97	565.99	88.14	45.94	529.05	8.49	8.09	172.1	0	0	0	0	2702.17	4119.97	4122
2	30.83	36.07	232.71	181.4	148.38	129.68	1404.91	347.8	89.18	45.26	406.83	41.57	2.61	113.33	0	0	0	0	2163.98	3210.56	4122
3	134.79	156.89	239.62	194.87	162.36	150.53	1253.21	329.87	56.64	29.88	548.88	83.06	0.84	132.32	0	0	0.33	0.08	2292.27	3473.76	4122
4	451.87	513.64	0	213.53	0	171.55	1027.02	0	0	25.86	194.96	49.43	0	23.54	0	0	628.6	228.09	2377.61	2671.4	4122
5	444.52	918.47	257.83	228.76	193.6	181.35	1274.13	70.84	43.73	18.56	79.56	26.16	0.09	31.93	0	0	0	0	3498.66	3769.53	4122
6	660.08	1147.15	273.77	232.51	207.68	186.14	1289.61	19.86	10.06	15.13	58.69	7.4	0.02	13.86	167.38	0	0	0.04	3996.94	4121.96	4122
7	559.22	1211.24	274.16	229.29	216.3	186.06	1283.83	10.04	17.97	11.31	113.27	2.12	0.01	7.17	533.44	0	0	0.02	3960.1	4121.99	4122
8	408.37	1175.16	277.76	228.28	218.8	187.3	1290.11	188.08	8.77	8.97	122.27	0.61	0	7.47	698.41	0	0	0.01	3785.78	4121.95	4122
9	210.03	1091.95	279.51	233.59	218.27	195.4	1291.7	438.75	8.76	6.82	137.13	0.18	0	9.87	784.62	0	0	0	3520.45	4121.96	4122
10	86.01	993.7	283.24	230.69	218.12	200.12	1293.25	688.17	5.6	5.34	104.99	0.05	0	12.7	740.04	0	0	0	3305.13	4121.98	4122
11	155.78	896.77	277.04	219.45	217.49	199.62	1271.57	739.84	4.66	4.1	87.37	15.07	0	33.23	516.88	0	0	0	3237.72	4121.99	4122
12	0	808.08	268.74	219.79	222.42	199.38	1264.9	999.81	3.3	3.19	80.01	19.8	0	32.54	604.73	0	0	0	2983.31	4121.96	4122
13	310.94	729.58	272.01	224.03	223.48	199.06	1260.17	687.15	2.58	2.46	84.79	74.54	0	51.18	187.11	0	0	0	3219.27	4121.97	4122
14	545.32	660.9	276	228.08	229.74	196.57	1236.92	477.52	1.9	1.91	78.64	118.96	28.07	41.49	0	0	0	0	3373.53	4122.02	4122
15	635.3	600.82	279.22	224.51	230.4	197.94	1236.72	456.96	1.44	1.48	78	128.58	17.2	33.4	0	0	0	0	3404.91	4121.97	4122
16	692.15	547.92	273.64	221.56	228.92	193.11	1272	419.96	1.08	14.74	79.97	66.26	76.09	34.58	0	0	0	0	3429.3	4121.98	4122
17	722.86	500.92	271.49	228.46	232.51	187.47	1280.02	423.99	0.81	13.61	84.81	50.17	60.1	64.76	0	0	0	0	3423.73	4121.98	4122
18	733.61	458.73	270.86	220.8	229.22	181.56	1259.54	449.2	0.61	36.44	78.01	31.42	109.44	62.58	0	0	0	0	3354.32	4122.02	4122
19	729.34	420.53	268.28	215.19	226.21	182.91	1239.69	349.31	0.46	108.32	76.69	29.09	137.82	138.15	0	0	0	0	3282.15	4121.99	4122
20	713.97	385.68	270.27	217.59	222.68	186.17	1236.79	302.68	0.35	202.23	81.23	24.13	91.67	186.54	0	0	0	0	3233.15	4121.98	4122
21	690.55	353.72	267.58	212.75	216.03	187.46	1238.38	238.42	0.26	374.21	79.36	21.53	55.88	185.87	0	0	0	0	3166.47	4122	4122
22	661.49	324.27	273.64	211.04	213.38	185.44	1236.49	214.48	0.2	492.02	77.8	19.89	30.31	181.57	0	0	0	0	3105.75	4122.02	4122
23	628.68	297.08	273.94	215.72	212.43	189.45	1226.22	205.32	160.06	443.84	78.45	16.47	21.31	153.02	0	0	0	0	3043.52	4121.99	4122
24	593.61	271.94	267.82	218.16	213.87	188.3	1225.51	194.22	129.82	537.93	76.98	19.4	18.48	165.95	0	0	0	0	2979.21	4121.99	4122
25	557.4	248.7	271.19	212.54	212.32	186.29	1215.6	180.68	269	490.46	76.13	18.42	17.72	165.58	0	0	0	0	2904.04	4122.03	4122
26	520.93	227.21	271.69	211.86	206.7	184.79	1194.8	193.6	380.24	470.82	77.32	19.43	17.99	144.61	0	0	0	0	2817.98	4121.99	4122
27	486.1	208.05	269.7	222.12	206.84	181.56	1193.45	190.8	334.8	608.2	73.87	19.2	18.27	109.09	0	0	0	0	2767.82	4122.05	4122
28	459.48	194.47	271.73	220.28	209.3	182.89	1199.89	192.36	598.77	407.56	80.14	20.29	18.04	66.82	0	0	0	0	2738.04	4122.02	4122
29	443.57	187.49	266.83	220.13	207.64	181.98	1215.16	193.06	450.43	578.34	78.5	21.76	19.83	57.29	0	0	0	0	2722.8	4122.01	4122
30	437.77	186.46	272.9	220.18	204.51	184.6	1229.54	192.7	561.23	337.1	77.8	23.75	19.59	173.9	0	0	0	0	2735.96	4122.03	4122
31	440.83	190.34	279.61	215.9	205.67	186.72	1241.29	197.68	544.23	392.6	80.45	22.66	19.27	104.76	0	0	0	0	2760.36	4122.01	4122
32	451.55	198.16	275.93	217.07	213.27	185.57	1242.94	200.16	650.21	282.93	77.64	20.43	20.11	86.03	0	0	0	0	2784.49	4122	4122
33	468.93	209.16	275.56	217.08	210.58	184.02	1234.67	191.56	684.68	265.55	75.96	18.17	19.19	66.88	0	0	0	0	2800	4121.99	4122
34	492.19	222.79	276.63	213.36	204.33	178.99	1238.69	188.06	704.81	232.62	75.54	20.22	19.02	54.78	0	0	0	0	2826.98	4122.03	4122
35	520.69	238.63	279.41	214.17	203.18	179.86	1253.62	190.93	674.24	196.26	74.12	19.42	19.17	58.29	0	0	0	0	2889.56	4121.99	4122
36	553.92	256.38	280.69	218.27	204.24	179.76	1259.29	190.03	552.47	201.38	81.94	21.86	19.13	102.63	0	0	0	0	2952.55	4121.99	4122
37	591.44	275.8	285.53	220.35	202.67	181.21	1265.44	194.72	528.1	178.76	82.76	20.99	17.4	76.83	0	0	0	0	3022.44	4122	4122
38	632.88	296.71	284.06	214.54	200.33	181.17	1282.17	196.49	412.81	158.97	84.37	20.91	19.81	136.77	0	0	0	0	3091.86	4121.99	4122
39	677.9	318.94	286.94	212.38	196.9	178.83	1296.46	198.5	303.36	186.86	79.88	21.36	19.27	105.83	0	0	0	0	3168.35	4083.41	4122
40	726.2	342.35	283.32	213.98	201.92	173.63	1323.23	192.52	231.4	159.38	88.39	21.59	18.9	138.48	0	0	0	0	3264.63	4115.29	4122
41	777.41	366.79	279.36	213.89	200.65	170.82	1359.5	189.5	172.56	162.76	87.13	18.91	21.87	100.85	0	0	0	0	3368.42	4122	4122
42	831.2	392.08	273.5	209.29	190.64	167.57	1365.39	150.26	130.46	137.83	67.58	14.4	15.48	64.77	0	0	0	0	3429.67	4010.45	4122
43	887.18	418.04	273.35	215.05	192.61	165.18	1402.16	155.88	97.81	122.34	64.68	16.95	13.45	49.85	0	0	0	0	3553.57	4074.53	4122
44	891.89	444.47	281.48	224.91	197.81	169.5	1429.81	169.43	73.7	86.38	70.34	20.17	17.53	44.6	53.04	0	0	0	3639.87	4122.02	4122
45	875.67	471.13	289.5	233.49	200.23	171.91	1417.18	183.62	55.37	71.26	71.94	21.32	20.1	39.36	109.13	0	0	0	3659.11	4122.08	4122
46	899.95	497.77	293.35	233.05	201.37	173.29	1379.93	190.26	41.67	52.81	76.97	22.11	19.92	39.56	108.96	0	0	0	3678.71	4122.01	4122
47	904.07	524.12	294.95	233.23	205.04	173.72	1360.66	188.57	31.33	42.11	80.36	23.05	21.07	39.69	136.33	0	0	0	3695.79	4121.97	4122
48	910.87	549.88	291.14	235.48	204.64	175.24	1365.46	184.83	23.57	31.93	74.02	22.3	20.29	32.35	156.62	0	0	0	3732.71	4122	4122
49	932.37	572.67	288.85	227.52	202.81	174.18	1361.19	180.56	17.72	25.06	71.9	21.07	10.72	35.37	156.58	0	0	0	3759.59	4121.99	4122
50	1006.24	585.64	292.02	223.13	203.34	173.91	1344.02	123.05	13.33	19.21	74.66	20.63	19.06	23.76	93.15	0	0	0	3828.3	4122	4122
51	1117.19	587.32	285.75	213.89	202.6	173.79	1307.24	77.72	10.03	14.97	77.59	20.98	10.61	22.35	0	0	0	0	3887.78	4122.03	4122

## Sheet: Late_baseline_standardpolicy1
	COVID, AGE3	COVID, AGE2	I00–I99, AGE3	I00–I99, AGE2	K00–K93, AGE3	K00–K93, AGE2	Others_E	I00–I99, AGE3	C00–D48, AGE3	I00–I99, AGE2	C00–D48, AGE2	Bundle 1, AGE3	M00–M99, AGE3	Others_N	COVID, AGE2 (Denied CC)	COVID, AGE3 (Denied CC)	Others_E_C (Denied CC)	Others_N_C (Denied CC)	Sum_E	Sum	Total Capacity
0	0	0	483.454	332.66	324.506	253.327	1902.12	190.888	204.415	84.9759	125.965	8.47643	23.9757	181.739	0	0	0	0	3296.07	4116.5	4122
1	6	7	310.23	234.546	233.961	203.206	2111.28	221.735	279.639	87.9993	104.804	13.5286	53.417	245.949	0	0	0	0	3106.23	4113.3	4122
2	38	44	255.119	200.166	194.013	172.322	1440.53	212	180	82	58	6	10	112	0	0	0	0	2344.15	3004.15	4122
3	140	172	253.452	217.723	169.428	162.148	1252.8	256	131	125	65	6	6	92	0	0	0	0	2367.55	3048.55	4122
4	467	546	269.898	210.749	200.259	174.803	1303.52	152	63	63	20	3	1	36	0	0	0	0	3172.23	3510.23	4122
5	944	938	245.673	198.267	182.155	176.386	1183.71	124	26	77	6	1	0	20	0	0	165.102	0	3868.19	4122.19	4122
6	1324	1140	175	162.456	143.935	120.413	869.251	103	19	47	4	2	0	12	0	0	544.903	0	3935.05	4122.05	4122
7	1534	1151	150	124	123	127	776	79	9	43	0	0	0	6	18	27	557.767	0	3985	4122	4122
8	1643	1127	128	120	132	107	773	55	5	30	0	0	0	2	22	27	568.141	2	4030	4122	4122
9	1671	1081	147	118	124	122	776	40	10	22	2	1	0	8	16	16	554.244	0	4039	4122	4122
10	1682	964	145.222	129.101	126.935	131.354	767.733	68	29	41	14	4	2	18	0	0	524.356	0	3946.35	4122.35	4122
11	1645	920	167.556	126.304	130.753	117.122	824.628	72	34	41	13	1	4	26	0	0	454.367	0	3931.36	4122.36	4122
12	1564	830	170.559	149.368	148.649	131.248	903.366	89	40	36	26	3	3	28	0	0	332.897	0	3897.19	4122.19	4122
13	1472	751	183.448	157.887	170.844	165.894	936.314	97	41	63	33	8	6	37	0	0	333.48	0	3837.39	4122.39	4122
14	1399	705	196.005	173.571	191.61	152.788	1004.07	125	52	45	30	3	3	42	0	0	235.575	0	3822.04	4122.04	4122
15	1293	618	234.451	198.419	219.428	175.031	1077.05	125	46	54	28	5	3	46	0	0	142.601	0	3815.38	4122.38	4122
16	1214	597	246.451	188.609	222.909	193.973	1131.31	123	50	68	33	6	2	46	0	0	114.596	0	3794.25	4122.25	4122
17	1109	561	252.786	195.546	224.857	213.269	1212.89	146	59	56	38	6	3	45	0	0	72.439	0	3769.34	4122.34	4122
18	1036	486	255.898	208.267	231.597	194.449	1266.94	149.122	89.2086	70.9276	40.4022	10.8586	6.4332	68.7642	0	0	0	0	3679.15	4114.87	4122
19	967	436	267.453	198.369	233.87	208.571	1281.68	178.106	112.677	72.4216	42.8849	9.33502	11.9271	95.1481	0	0	0	0	3592.94	4115.44	4122
20	897	393	263.12	190.736	218.467	193.629	1249.72	223.068	155.283	96.8311	64.6893	12.7643	20.3482	135.436	0	0	0	0	3405.68	4114.1	4122
21	830	371	264.231	208.723	236.662	213.041	1282.37	240.55	164.65	102.41	62.8619	12.8586	17.915	108.514	0	0	0	0	3406.03	4115.79	4122
22	784	343	291.565	214.824	235.064	201.745	1326.55	275.962	149.092	105.903	51.3447	12.3822	16.915	105.984	0	0	0	0	3396.75	4114.33	4122
23	729	304	293.009	225.014	226.662	218.809	1285.59	284.753	174.336	108.337	86.7468	19.7172	24.8421	133.652	0	0	0	0	3282.09	4114.47	4122
24	668	284	273.675	225.559	215.467	211.274	1337.25	344.148	192.417	116.349	67.2641	22.2879	16.8543	139.444	0	0	0	0	3215.22	4113.99	4122
25	609	241	275.565	212.635	217.259	212.571	1273.81	374.062	248.527	127.759	103.045	21.9108	29.2753	168.339	0	0	0	0	3041.84	4114.76	4122
26	585	207	264.342	220.014	214.389	213.803	1222.31	401.747	282.897	147.265	100.092	32.4344	28.7692	194.691	0	0	0	0	2926.85	4114.75	4122
27	534	195	271.787	224.306	216.129	196.803	1248.12	448.255	270.996	155.831	87.126	30.67	33.251	202.444	0	0	0	0	2886.14	4114.71	4122
28	493	177	264.676	234.736	241.194	215.216	1258.99	456.811	260.509	158.747	92.5627	32.4344	32.2996	194.878	0	0	0	0	2884.81	4113.05	4122
29	467	178	258.453	244.571	222.792	216.391	1275.42	465.972	262.13	176.325	104.678	33.0522	29.3239	178.475	0	0	0	0	2862.62	4112.58	4122
30	470	161	251.565	229.47	209.922	208.571	1293.59	475.474	285.321	165.241	96.5512	21.0993	28.745	218.114	0	0	0	0	2824.12	4114.66	4122
31	470	170	267.787	236.192	215.662	217.158	1324.76	466.319	249.581	174.289	83.1375	18.1936	28.2632	193.319	0	0	0	0	2901.55	4114.66	4122
32	480	173	279.342	205.837	229.337	204.216	1281.16	487.126	260.861	161.723	93.6203	28.4344	38.2632	190.509	0	0	0	0	2852.89	4113.43	4122
33	516	193	272.454	230.559	244.389	187.745	1313.6	465.052	234.787	165.795	84.7238	35.1465	18.3239	152.602	0	0	0	0	2957.74	4114.17	4122
34	542	219	273.454	224.28	234.389	187.507	1272.57	467.843	236.635	153.783	86.6548	24.0051	30.2753	162.307	0	0	0	0	2953.2	4114.7	4122
35	562	242	267.565	206.47	225.324	188.158	1334.68	433.165	210.336	168.337	73.2526	31.5758	19.3603	151.282	0	0	0	0	3026.2	4113.51	4122
36	593	255	251.787	235.293	226.792	192.92	1350.65	399.132	193.85	156.325	71.6548	22.2408	17.8664	147.695	0	0	0	0	3105.44	4114.21	4122
37	623	280	281.121	207.837	220.922	214.629	1337.43	405.93	183.038	142.903	71.2986	28.1936	12.9028	105.598	0	0	0	0	3164.94	4114.8	4122
38	656	319	267.343	236.913	214.987	197.333	1396.64	360.63	144.226	117.422	71.3677	17.335	8.95142	107.44	0	0	0	0	3288.22	4115.59	4122
39	686	367	290.454	234.559	185.649	185.803	1352.35	334.881	152.975	121.867	65.3101	17.67	12.3846	108.014	0	0	0	0	3301.81	4114.92	4122
40	767	410	284.565	226.559	220.064	189.095	1376.33	289.823	114.37	96.9638	45.9195	11.4764	4.46964	79.5191	0	0	0	0	3473.62	4116.16	4122
41	807	401	263.787	232.103	195.116	175.978	1431.37	256.759	105.298	115.952	43.8964	11.9057	8.95142	66.3019	0	0	0	0	3506.35	4115.42	4122
42	878	442	268.231	207.002	211.441	184.682	1426.47	238.839	77.3879	75.9638	39.4597	11.9529	4.97571	50.6986	0	0	0	0	3617.82	4117.1	4122
43	921	437	267.787	205.394	201.922	189.624	1465.41	208.984	61.991	86	19	12	2	41	0	0	0	0	3688.14	4119.11	4122
44	1004	445	282.786	216.989	201.961	171.206	1444.49	174	51	68	19	8	3	33	0	0	117.335	0	3766.43	4122.43	4122
45	1023	508	279.564	242.014	202.701	164.56	1396.47	149	43	69	17	1	1	26	0	0	76.697	0	3816.31	4122.31	4122
46	1116	486	292.788	244.204	206.324	180.92	1394.87	104	20	47	14	3	0	13	0	0	6.70045	0	3921.1	4122.1	4122
47	1150	539	264.675	227.546	207.909	181.264	1362.9	96	13	52	9	3	1	15	0	0	99.4361	0	3933.29	4122.29	4122
48	1189	559	269.341	224.445	220.961	180.618	1298.75	95	20	32	9	3	1	20	0	0	134.396	0	3942.11	4122.11	4122
49	1264	604	255.339	203.115	195.078	179.375	1273.28	83	13	34	3	2	2	11	0	0	201.512	0	3974.19	4122.19	4122
50	1320	591	251.228	197.938	198.61	170.312	1247.14	65	18	27	7	4	1	24	0	0	246.677	0	3976.23	4122.23	4122
51	1316	577	249.229	206.039	209.558	192.735	1225.83	65	19	26	14	1	0	21	0	0	132.079	0	3976.39	4122.39	4122

## Sheet: Late_baseline_standardpolicy2
	COVID, AGE3	COVID, AGE2	I00–I99, AGE3	I00–I99, AGE2	K00–K93, AGE3	K00–K93, AGE2	Others_E	I00–I99, AGE3	C00–D48, AGE3	I00–I99, AGE2	C00–D48, AGE2	Bundle 1, AGE3	M00–M99, AGE3	Others_N	COVID, AGE2 (Denied CC)	COVID, AGE3 (Denied CC)	Others_E_C (Denied CC)	Others_N_C (Denied CC)	Sum_E	Sum	Total Capacity
0	0	0	483.454	332.66	324.506	253.327	1902.12	190.888	204.415	84.9759	125.965	8.47643	23.9757	181.739	0	0	0	0	3296.07	4116.5	4122
1	4	4	350.23	257.546	232.961	186.206	2127.28	232.927	257.296	85.5415	93.3671	14.5758	46.4656	220.7	0	0	0	0	3162.23	4113.1	4122
2	37	40	272.119	202.166	178.013	149.322	1439.53	201	143	82	47	16	7	117	0	0	0	0	2318.15	2931.15	4122
3	141	169	262.452	192.723	170.428	171.148	1293.8	271	125	98	66	12	4	91	0	0	0	0	2400.55	3067.55	4122
4	450	500	263.898	194.749	202.259	194.803	1362.52	158	51	71	18	7	2	34	0	0	0	0	3168.23	3509.23	4122
5	908	897	242.562	214.002	185.818	180.444	1239.53	152	22	56	6	2	0	17	0	0	170.608	0	3867.36	4122.36	4122
6	1277	1125	190.89	159.861	148.883	157.243	930.357	79	12	34	0	1	0	7	0	0	471.754	0	3989.23	4122.23	4122
7	1466	1183	142	127	118	131	833	85	6	28	0	1	0	2	37	55	570.767	7	4000	4122	4122
8	1572	1142	149	123	129	113	796	74	3	21	0	0	0	0	15	18	560.141	0	4024	4122	4122
9	1626	1067	140.889	128.468	127.935	120.413	821.648	46	8	21	5	0	0	10	0	0	527.105	0	4032.35	4122.35	4122
10	1628	937	171.78	140.861	133.48	129.831	838.195	48	19	32	12	2	5	25	0	0	442.145	0	3979.15	4122.15	4122
11	1574	843	187.002	137.038	141.299	147.952	894.069	79	31	44	11	4	0	29	0	0	386.357	0	3924.36	4122.36	4122
12	1480	787	204.449	144.722	138.597	148.137	990.351	83	35	38	21	1	2	49	0	0	276.5	0	3893.26	4122.26	4122
13	1415	710	207.115	144.279	164.454	165.55	1036.02	93	56	45	26	3	3	54	0	0	282.644	0	3842.41	4122.41	4122
14	1349	629	237.673	163.571	169.48	179.613	1076	125	58	45	27	7	4	52	0	0	203.344	0	3804.33	4122.33	4122
15	1270	568	249.228	183.951	189.143	205.677	1156.43	106	61	46	32	5	1	49	0	0	182.802	0	3822.43	4122.43	4122
16	1203	509	250.674	205.343	207.714	199.211	1239.1	131	50	47	21	5	2	52	0	0	79.1341	0	3814.04	4122.04	4122
17	1120	481	240.23	216.913	229.194	193.624	1292.4	136	60	61	34	8	4	46	0	0	54.65	0	3773.37	4122.37	4122
18	1055	444	266.898	234.267	223.597	201.449	1303.94	124.347	72.8834	66.9759	46.4597	9.95286	4.97571	61.5917	0	0	0	0	3729.15	4116.34	4122
19	978	419	268.453	238.369	245.337	200.571	1287.15	147.663	96.722	81.9276	36.4022	13.8586	13.9393	87.8905	0	0	0	0	3636.88	4115.29	4122
20	896	358	290.565	252.736	255.467	197.629	1297.2	191.55	113.155	85.4216	47.8504	13.9057	13.9271	101.129	0	0	0	0	3547.6	4114.54	4122
21	881	312	264.231	212.179	223.662	197.041	1334.85	234.737	145.913	104.349	56.7699	15.7643	15.3603	116.872	0	0	0	0	3424.96	4114.73	4122
22	787	301	257.01	190.824	221.064	207.745	1331.03	270.084	168.309	125.831	72.2296	20.7643	14.8543	147.722	0	0	0	0	3295.67	4115.47	4122
23	730	270	260.009	204.014	237.662	200.809	1353.59	306.293	202.372	110.349	62.7584	20.7172	20.3482	136.24	0	0	0	0	3256.09	4115.16	4122
24	673	238	254.675	210.559	226.467	182.274	1303.72	377.287	228.67	137.783	74.1605	22.1936	22.2875	163.254	0	0	0	0	3088.7	4114.33	4122
25	588	217	268.565	218.635	243.727	198.571	1293.25	371.699	238.617	133.783	100.586	26.4815	25.7935	188.803	0	0	0	0	3027.75	4113.51	4122
26	546	214	253.342	199.014	211.389	186.803	1294.78	413.699	264.357	153.253	102.574	37.9108	36.2632	200.545	0	0	0	0	2905.33	4113.93	4122
27	512	212	262.231	219.761	216.129	191.803	1233.04	438.046	302.825	158.301	100.563	30.0993	32.7085	204.748	0	0	0	0	2846.96	4114.25	4122
28	470	167	244.676	218.736	229.194	202.216	1288.99	487.763	284.969	163.735	102.045	26.9108	31.7935	195.606	0	0	0	0	2820.81	4113.63	4122
29	450	165	256.453	222.571	220.792	188.862	1317.89	477.158	297.861	171.771	96.08	31.9108	24.7692	193.191	0	0	0	0	2821.57	4114.31	4122
30	423	170	271.565	236.47	217.389	184.041	1322.59	484.351	280.608	171.807	105.161	24.1936	25.3118	198.022	0	0	0	0	2825.06	4114.51	4122
31	439	158	277.787	208.192	230.662	194.158	1336.23	481.699	259.987	174.265	100.597	24.67	29.2389	198.909	0	0	0	0	2844.03	4113.4	4122
32	434	185	277.342	216.837	237.337	181.687	1322.63	482.271	259.978	161.747	88.1605	28.4815	31.2875	207.529	0	0	0	0	2854.83	4114.29	4122
33	477	206	267.454	237.559	211.857	212.745	1301.07	456.795	252.59	173.241	92.149	28.5286	30.2753	166.739	0	0	0	0	2913.69	4114	4122
34	488	205	272.454	228.28	210.389	219.507	1370.05	437.496	224.247	145.313	89.7008	24.5758	28.8057	171.376	0	0	0	0	2993.68	4115.19	4122
35	513	244	285.565	224.926	227.324	195.158	1326.68	415.544	231.238	164.313	72.7123	22.5286	23.8421	167.741	0	0	0	0	3016.65	4114.57	4122
36	547	248	270.787	237.293	220.792	188.92	1333.14	426.624	209.345	143.325	81.149	26.2408	19.3603	163.177	0	0	0	0	3045.93	4115.15	4122
37	575	278	294.121	227.837	222.922	201.629	1338.43	375.689	197.336	146.361	74.2066	28.0522	18.3603	136.168	0	0	0	0	3137.94	4114.11	4122
38	594	281	284.343	233.913	208.987	207.803	1352.08	389.197	175.895	137.325	79.2066	24.6229	12.3968	132.431	0	0	0	0	3162.13	4113.2	4122
39	690	305	282.454	219.559	195.116	205.803	1325.35	357.389	170.984	131.373	72.3101	26.67	16.3846	117.064	0	0	0	0	3223.28	4115.46	4122
40	740	327	286.565	210.559	212.532	193.095	1390.81	329.106	121.209	110.422	55.8274	20.9057	10.4332	107.719	0	0	0	0	3360.56	4116.18	4122
41	805	354	276.232	209.103	223.116	180.449	1444.84	262.363	97.8834	122.47	41.9425	16.9529	7.97571	73.6557	0	0	0	0	3492.74	4115.99	4122
42	894	367	261.675	223.457	203.441	188.682	1431.39	265.267	84.3341	89.4457	27.4367	12.4293	3.96357	64.4425	0	0	0	0	3569.64	4116.96	4122
43	929	381	259.787	221.394	221.922	182.624	1489.88	206	62	79	19	6	4	52	0	0	0	0	3685.61	4113.61	4122
44	981	409	249.676	229.761	206.584	180.862	1477.39	204	40	76	24	6	1	37	0	0	46.5364	0	3734.27	4122.27	4122
45	1049	459	264.565	230.951	222.857	179.565	1493.66	122	14	59	7	3	0	12	0	0	0	0	3899.6	4116.6	4122
46	1101	469	290.01	234.483	228.792	187.862	1421.83	96	9	45	2	2	0	7	0	0	0	0	3932.98	4093.98	4122
47	1147	513	282.01	245.673	216.727	190.449	1407.26	73	6	37	0	1	0	3	0	0	17.625	0	4002.12	4122.12	4122
48	1241	549	255.896	218.204	218.636	174.92	1384.69	49	0	28	0	1	0	2	0	0	116.618	0	4042.35	4122.35	4122
49	1320	613	239.007	221.077	186.155	179.973	1306	36	0	21	0	0	0	0	0	0	166.955	0	4065.22	4122.22	4122
50	1358	623	251.452	214.432	205.493	171.439	1256.35	25	0	17	0	0	0	0	0	0	131.156	0	4080.17	4122.17	4122
51	1365	609	266.563	183.33	205.636	175.089	1267.41	29	3	12	3	1	0	2	0	0	93.8067	0	4072.03	4122.03	4122
