# Supplementary material for: Optimal national prioritization policies for hospital care during the SARS-CoV-2 pandemic
Source: Nat Comput Sci. 2021 Aug 13;1(8):521–31. doi: 10.1038/s43588-021-00111-1 (PMC10766519; doi:10.1038/s43588-021-00111-1)
Supplement: Supplementary file 9 — Source data used for Supplementary Fig. 10. [file 43588_2021_111_MOESM9_ESM.xlsx]

## Sheet: Early_best_case_optimized
	I00–I99, AGE3	J00–J99, AGE3	S00–T98, AGE3	COVID, AGE2	N00–N99, AGE3	K00–K93, AGE3	Others	C00–D48, AGE3	M00–M99, AGE3	C00–D48, AGE2	K00–K93, AGE2	M00–M99, AGE2	I00–I99, AGE3	Others	COVID_AGE1_E_E (Denied CC)	0_E (Denied CC)	Others, Emergencies	Others, Planned	Sum_E	Sum	Total Capacity
0	12592.8	15365.5	8944.43	136.73	5756.23	5465.39	61620.1	496	593	3710.82	201	294	159	2534.02	0	0	0	0	109881	117869	117869
1	8507.73	9273.53	7250.44	687.57	4576.53	3866.9	41640	13223	75	14343.5	7539.97	42	185.31	6657.6	0	0	0	0	75802.7	117869	117869
2	6899.96	7091.32	6351.66	2390.2	4108.65	3368	36766.8	17012.2	10.77	6117.33	12653.6	7.49	225.36	14865.6	0	0	0	0	66976.6	117869	117869
3	6199.95	6245.51	5830.54	7516.29	3979.58	3108.5	35005.9	7522.57	1.56	2235.51	2376.49	1.28	181.22	37664.1	0	0	0	0	67886.3	117869	117869
4	5902.57	5940.84	5500.58	14337	3893.99	2920.63	34741.5	3631.51	15677.5	1608.9	1303.6	0.22	97.48	22312.7	0	0	0	0	73237.1	117869	117869
5	5814.65	5789.42	5365.82	16673.4	3784.99	2862.66	34670.1	2551.02	12990.6	1304.57	1146.62	0.04	91	8410.99	0	0	0	0	74961.1	101456	117869
6	5776.01	5519.86	5344.86	14719.4	3750.98	2853.6	34322.9	1093.89	1279.92	1221.46	1094.78	0.01	60.38	5540.28	0	0	0	0	72287.6	82578.3	117869
7	5787.06	5250.71	5336.85	11986	3746.4	2862.82	34257.6	1312.39	179.87	1246.81	1169.92	0	49.09	5530.71	0	0	0	0	69227.4	78716.2	117869
8	5824.66	5057.58	5333.3	9733.36	3727.44	2879.55	34094.4	2152.49	26.03	1114.64	1037.64	0	35.25	3621.3	0	0	0	0	66650.3	74637.6	117869
9	5824.8	4896.94	5343.66	8114.03	3727.86	2861.21	33821	2213.53	3.77	1146.05	1086.52	1971.95	27.27	7767.58	0	0	0	0	64589.5	78806.2	117869
10	5813.86	4732.21	5377.93	6980.72	3752.27	2864.53	33664.3	1853.26	0.55	1199.68	1121.73	699.86	974.13	10224.7	0	0	0	0	63185.8	79259.7	117869
11	5824.28	4649.46	5427.21	6167.14	3677.94	2891.75	33474.9	1675.57	0.08	1161.94	1049.15	10736.7	733.54	4275.13	0	0	0	0	62112.6	81744.7	117869
12	5722.01	4560.03	5397.25	5551.87	3669.44	2855.55	32712.1	1503.49	10050.2	1042.5	941.86	3795.66	704.78	4649.03	0	0	0	0	60468.3	83155.8	117869
13	5713.24	4477.98	5382.56	5057.64	3740.19	2848.33	33120.1	1586.29	8340.77	1141.59	1074.6	315.37	2656.9	4488.96	0	0	0	0	60340	79944.5	117869
14	5773.59	4385.46	5381.38	4638.63	3756.65	2887.48	33325.1	1584.97	823.23	1188.47	1078.01	64.4	2691.61	3770.82	0	0	0	0	60148.3	71349.8	117869
15	5715.83	4228.52	5374.34	4268.69	3735.82	2896.42	33481	1639.09	115.71	1155.27	1078.4	7748.36	1550.71	3033.28	0	0	0	0	59700.6	76021.5	117869
16	5638.36	4112.23	5417.06	3932.92	3789.91	2893.02	33351.2	1664.78	16.75	1168.73	1074.98	7902.64	2522.5	7307.06	0	0	0	0	59134.7	80792.1	117869
17	5589.75	4083.34	5457.3	3623.11	3846.26	2910.23	33378.9	1651.25	2.43	1159.56	1065.15	2058.9	4092.49	3969.11	0	0	0	0	58888.9	72887.8	117869
18	5522.55	4027.89	5461.18	3334.82	3813.03	2931.77	33429.8	1639.28	0.35	1158.46	1061.41	197.92	3402.58	2962.53	0	0	0	0	58521	68943.6	117869
19	5454.34	3952.44	5476.73	3065.61	3755.35	2947.55	33131.7	1634.69	0.05	1154.58	1052.67	1747.81	2933.53	3889.83	0	0	0	0	57783.7	70196.9	117869
20	5402.83	3906.42	5481.97	2814.06	3763.74	2951.22	32579.8	1618.9	5377.01	1160.85	1040.18	1171.75	2453.28	48147.1	0	0	0	0	56900	117869	117869
21	5422.01	3888.67	5489.81	2579.2	3827.34	2977.02	32256.8	1587.11	4466.36	1146.74	1041.81	808.46	1878.99	20777.2	0	0	0	0	56440.9	88147.5	117869
22	5455.1	3848.06	5497.03	2360.34	3883.92	2995.02	31979.3	1603.27	1757.89	1122.88	1038.55	777.7	1449.9	15809.1	0	0	0	0	56018.8	79578.1	117869
23	5488.02	3770.16	5486.47	2156.95	3921.46	3001.86	31834.2	1582.07	1783.95	1141.13	1033.41	761.02	1497.69	19131.8	0	0	0	0	55659.1	82590.2	117869
24	5532.6	3740.31	5509.25	1968.4	3935.6	2999.89	31880	1591.65	1267.71	1138	1003.79	746.48	1410.59	11867.4	0	0	0	0	55566.1	74591.7	117869
25	5389.99	3661.55	5480.92	1793.99	3850.76	2932	31196.3	1458.76	1105.56	1006.06	879.45	661.87	1115.25	17083.9	0	0	0	0	54305.5	77616.3	117869
26	5371.8	3641.38	5447.17	1641.73	3822.76	2927.8	31526.9	1554.14	1164.26	1136.99	1056.27	768.03	1107.44	9300.2	0	0	0	0	54379.6	70466.9	117869
27	5483.62	3755.33	5459.46	1559.67	3870.93	2959.36	32282.3	1607.18	1271.06	1171.58	1073.6	814.74	1035.03	7532.17	0	0	0	0	55370.7	69876.1	117869
28	5511.14	3888.19	5479.92	1582.42	3839.89	2951.61	32459.9	1620.64	1268.74	1163.35	1095.62	836.57	997.93	7099.11	0	0	0	0	55713.1	69795	117869
29	5497.72	4080.75	5472.52	1673.96	3816.57	2916.78	32334.8	1601.9	1273.24	1183.56	1112.28	844.23	963.45	7117.45	0	0	0	0	55793.1	69889.2	117869
30	5536.19	4372.17	5478.46	1801.83	3873.9	2914.45	32393.9	1624.93	1287.59	1191.92	1135.24	849.39	926.77	7028.93	0	0	0	0	56370.9	70415.7	117869
31	5600.67	4620.11	5461.78	1951.32	3914.84	2933.84	32579.9	1644.84	1297.06	1198.91	1136.32	844.24	901.3	7028.15	0	0	0	0	57062.4	71113.2	117869
32	5620.68	4760.55	5428.62	2116.54	3891.86	2934.3	32504.6	1655.68	1300.84	1219.22	1128.26	843.26	903.48	6945.95	0	0	0	0	57257.1	71253.8	117869
33	5583.3	4791.86	5405.19	2295.19	3831.42	2909.06	32056.9	1590.73	1244	1124.13	1073.13	778.35	869.75	6713.95	0	0	0	0	56872.9	70267	117869
34	5573.93	4871.19	5385.92	2486.2	3841.75	2908.5	32074.3	1595.54	1234.01	1116.53	1110.12	805.93	861.91	6881.48	0	0	0	0	57141.8	70747.3	117869
35	5616.93	5078.31	5391.87	2688.98	3886.21	2904.81	32657.2	1629.23	1260.13	1149.45	1131.92	826.12	874.14	6948.17	0	0	0	0	58224.3	72043.5	117869
36	5646.04	5182.94	5406.64	2903.01	3840.18	2888.55	33014.4	1643.61	1267.31	1149.89	1150.97	821.39	883.97	6872.96	0	0	0	0	58881.7	72671.8	117869
37	5633.97	5274.07	5421.71	3127.57	3811.38	2899.14	32945.7	1626.98	1265.81	1165.51	1135.9	820.41	878.28	6817.3	0	0	0	0	59113.6	72823.8	117869
38	5609.24	5510.21	5444.84	3361.81	3835.17	2883.56	32802.9	1669.2	1253.77	1179.18	1132.73	810.25	861.38	7087.93	0	0	0	0	59447.7	73442.2	117869
39	5603.11	5869.02	5469.02	3593.45	3859.56	2856.03	32714	1605.01	1236.42	1158.75	1108.41	801.34	865.19	6769.14	0	0	0	0	59964.2	73508.4	117869
40	5606.19	6342.74	5516.16	3755.66	3899.24	2838.35	32611.7	1623.75	1202.06	1157.83	1101.49	785.75	864.56	6827.4	0	0	0	0	60570.1	74132.9	117869
41	5688.01	7100.3	5568.39	3796.04	3949.07	2872.7	32280.1	1538.5	1097.38	1112.8	1025.83	719.28	838	5888.63	0	0	0	0	61254.6	73475	117869
42	5443.61	7963.19	5481.41	3756.24	3873.69	2842.05	30873	1077.53	753.66	755.72	617.98	409.71	698.35	3847.68	0	0	0	0	60233.2	68393.8	117869
43	5354.59	9003.46	5410.4	3677.27	3899.77	2821.06	31453.2	1252.05	766.32	927.61	937.28	559	698.9	5919.78	0	0	0	0	61619.8	72680.7	117869
44	5570.15	9329.83	5426.44	3578.79	3953.17	2865.85	32294.8	1513.09	1087.7	1145.43	1150.49	756.89	779.07	7082.15	0	0	0	0	63019	76533.8	117869
45	5701.58	8575.4	5434.65	3469.31	3903.03	2877.37	32863.6	1578.99	1203.13	1185.37	1189.3	786.49	798.9	7153.08	0	0	0	0	62824.9	76720.1	117869
46	5756.08	7766.33	5434.27	3352.86	3869.05	2884.02	33107	1590.06	1202.64	1197.85	1183.35	794.32	811.63	7201.34	0	0	0	0	62169.7	76150.8	117869
47	5807.87	7364.88	5437.62	3231.8	3880.14	2914.07	33295.9	1605.71	1214.08	1206.64	1202.68	790.43	821.76	7294.71	0	0	0	0	61932.3	76068.3	117869
48	5863.11	7186.63	5448.47	3107.66	3955.63	2946.87	33351.5	1594.69	1207.66	1213.99	1207.61	791.16	831.67	7475.68	0	0	0	0	61859.9	76182.3	117869
49	5852.51	6989.12	5444.92	2981.58	3953.31	2932.18	33015.9	1531.69	1142.67	1176.41	1156.33	736.78	818.84	6771.53	0	0	0	0	61169.5	74503.7	117869
50	5835.07	6847.47	5414.19	2854.53	3888.45	2920.95	32959.5	1540.59	1120.99	1181.22	1143.8	734.74	818.23	6975.74	0	0	0	0	60720.1	74235.4	117869
51	5808.07	6649.5	5391.32	2727.39	3875.78	2934.6	32844.5	1543.96	1148.71	1178.37	1159.21	744.34	825.01	7156.78	0	0	0	0	60231.2	73987.6	117869

## Sheet: Early_best_case_standardpolicy1
	I00–I99, AGE3	J00–J99, AGE3	S00–T98, AGE3	COVID, AGE2	N00–N99, AGE3	K00–K93, AGE3	Others	C00–D48, AGE3	M00–M99, AGE3	C00–D48, AGE2	K00–K93, AGE2	M00–M99, AGE2	I00–I99, AGE3	Others	COVID, AGE2 (Denied CC)	COVID, AGE3 (Denied CC)	Others, Emergency (Denied CC)	Others, Planned (Denied CC)	Sum_E	Sum	Total Capacity
0	12592.9	15365.5	8944.45	137.21	5756.49	5465.48	61626.3	961.166	969.584	696.572	560.003	637.955	263.122	3888.23	0	0	0	0	109888	117865	117869
1	8481.63	9306.97	7244.62	685.942	4570.38	3857.91	41737.2	4969.03	3796.23	3300.37	3382.01	3260.22	1442.99	21829.7	0	0	0	0	75884.7	117865	117869
2	6880.08	7215.37	6307.7	2365.19	4067.77	3362.48	37132.9	2247	2914	1248	428	1103	1103	3878	0	0	0	0	67331.5	80252.5	117869
3	6172.55	6385.3	5806.9	7534.56	3898.95	3150.67	35760.3	721	288	308	87	91	605	1018	0	0	0	0	68709.2	71827.2	117869
4	5894.15	6022.11	5514.52	14343.5	3884.73	3014.71	36071.1	340	46	142	28	22	557	502	0	0	0	0	74744.9	76381.9	117869
5	5795.41	5880.97	5472.45	16722.5	3914.88	2978.94	36494	162	7	56	12	5	364	241	0	0	0	0	77259.2	78106.2	117869
6	5841.83	5566.51	5488.8	14617.2	3942.64	3084.16	36412.9	78	2	23	4	1	304	170	0	0	0	0	74954	75536	117869
7	5780.01	5297.76	5564.06	12042.3	4002.56	3131.14	36499.5	37	1	11	3	0	201	93	0	0	0	0	72317.3	72663.3	117869
8	5820.97	5042.27	5520.92	9779.56	3976.67	3141.13	36308.1	5068.51	3997.36	3637.66	4268	3642.68	1333	26328	0	0	0	0	69589.6	117865	117869
9	5922.31	5011.3	5560.08	8125.42	3897.27	3133.81	36045.2	5778.57	6265.06	4101.94	3749.65	4012.91	1696.47	24565.1	0	0	0	0	67695.4	117865	117869
10	5777.62	4760.18	5579.3	6920.07	3939.82	3146.59	35581.5	6045.6	6082	4260.22	3977.4	3967.39	1795.16	25664.8	0	3	364.561	0	65705	117498	117869
11	5715.73	4720.88	5613.91	6132.16	3878.24	3074.42	34853.9	6278.3	6251.47	4468.22	4088	4116.4	2011.82	26485.8	0	0	176.136	0	63989.2	117689	117869
12	5493.63	4576.92	5539.85	5523.9	3800.24	3008.11	33736	6524.78	6402.8	4661.01	4298.88	4171.54	2193.27	27763.7	0	0	170.718	0	61678.7	117695	117869
13	5567.67	4518.28	5483	5085.57	3901.5	2919.46	33897.2	6528.29	6348.99	4664.24	4300.11	4117.13	2372.73	27941.9	0	0	219.706	0	61372.7	117646	117869
14	5555.08	4332.98	5364.1	4575.88	3813.91	2895.61	33828.2	6112.98	6006.31	4418.5	4015.22	3745.99	2428.36	25770.3	0	0	170.263	0	60365.7	112863	117869
15	5567.87	4262.04	5374.65	4239.95	3709.59	2923.89	33486.2	3109.29	3416.77	2194.48	1444.74	1532.86	1689.6	10129.4	0	0	21.8166	0	59564.2	83081.4	117869
16	5475.75	4096.12	5383.77	3872.3	3762.81	2846.21	33113.4	2037.33	1522.8	1449.28	1131.22	886.252	1227.19	7837.13	0	0	0	0	58550.4	74641.6	117869
17	5410.44	4037.12	5458.28	3613.48	3898.42	2876.91	33257.8	1776.77	1299.37	1256.27	1069.23	830.226	1220.34	7219.86	0	0	0	0	58552.5	73224.5	117869
18	5476.42	4019.7	5428.01	3301.98	3807.39	2913.19	33430.9	1680.96	1302.17	1181.96	1033.86	821.474	1087.5	7084.53	0	0	0	0	58377.6	72570	117869
19	5377.63	3886.47	5490.75	3122.82	3765.29	2926.94	32974.8	1666.3	1282.16	1180.2	1031.72	798.952	1035.48	6938.49	0	0	0	0	57544.7	71478	117869
20	5286.83	3907.99	5540.06	2822.01	3775.72	2966.81	32584.4	1654.31	1266.36	1154.2	1044.98	786.143	965.27	7045.57	0	0	0	0	56883.9	70800.7	117869
21	5465.71	3878.61	5441.75	2573.56	3872.99	2958.52	32273.9	1562.21	1308.49	1180.53	1045.53	746.39	915.883	6774.75	0	0	0	0	56465	69998.8	117869
22	5414.28	3775.56	5471.28	2393.96	3898.8	2959.17	32023.5	1597.78	1275.52	1118.83	1053.1	793.241	918.906	6594.37	0	0	0	0	55936.5	69288.3	117869
23	5460.25	3699.44	5441.14	2164.72	3858.8	2958.52	31890.1	1584.87	1273.72	1153.19	1025.93	749.513	876.588	6768.43	0	0	0	0	55473	68905.2	117869
24	5529.47	3768.09	5514.71	1936.85	3933.72	2977.64	31843.5	1595.27	1243.3	1133.3	1007.06	753.794	829.588	6480.58	0	0	0	0	55503.9	68546.8	117869
25	5390.81	3687.06	5604.74	1767.85	3841.75	2938.77	31109	1450.83	1061.65	998.513	882.425	667.061	795.996	5672.34	0	0	0	0	54339.9	65868.7	117869
26	5302.84	3612.74	5498.06	1652.93	3911.97	2993.16	31475.3	1553.11	1153.26	1136.33	1068.97	777.549	816.011	6736.51	0	0	0	0	54447	67688.7	117869
27	5467.67	3726.23	5486.47	1555.39	3953.07	3029.75	32275.3	1618.88	1272.41	1179.39	1061.38	807.929	819.427	6844.87	0	0	0	0	55493.9	69098.2	117869
28	5476.56	3899.73	5480.83	1584.7	3830.31	2946.75	32361.9	1624.85	1283.03	1139.2	1098.19	819.385	840.04	6809.61	0	0	0	0	55580.8	69195.1	117869
29	5521.49	4113.8	5502.31	1688.8	3784.18	2907.28	32258	1633.22	1267.7	1171.01	1109.02	841.567	857.775	7001.33	0	0	0	0	55775.8	69657.5	117869
30	5558.86	4387.88	5530.75	1798.28	3909.4	2984.94	32465	1592.02	1269.95	1200.98	1134.35	834.542	832.155	6945.31	0	0	0	0	56635.1	70444.4	117869
31	5576.33	4606.05	5551.24	1962.66	3947.05	2939.53	32585.6	1618.57	1308.08	1186.17	1125.55	827.575	819.595	7021.5	0	0	0	0	57168.5	71075.5	117869
32	5566.07	4751.96	5433.73	2127.9	3890.71	2924.33	32408	1614.99	1309.65	1251.22	1132.05	828.393	858.896	6980.59	0	0	0	0	57102.7	71078.5	117869
33	5626.09	4785.93	5411.27	2314.05	3808.78	2921	32070.5	1615.5	1218.65	1121.59	1079.24	786.926	805.536	6749.27	0	0	0	0	56937.6	70314.3	117869
34	5640.27	4902.44	5353.35	2479.09	3839.35	2947.9	32052.9	1587.56	1237.38	1109.92	1107.71	795.293	817.791	6906.6	0	0	0	0	57215.3	70777.5	117869
35	5564.55	5046.8	5361.31	2683.03	3849.06	2864.42	32607.4	1626.83	1238.03	1169.97	1137.08	853.698	839.434	6990.16	0	0	0	0	57976.6	71831.8	117869
36	5745.86	5183.77	5377.43	2934.36	3872.25	2847.87	33116.2	1658.25	1295.98	1173.35	1155.14	854.929	870.66	6936.61	0	0	0	0	59077.8	73022.7	117869
37	5744.95	5289.55	5399.25	3149.61	3824.1	2899.16	33060	1654.19	1254.29	1211.73	1143.55	793.334	855.601	6867.66	0	0	0	0	59366.7	73147	117869
38	5635.58	5466.47	5363.39	3354.77	3815.25	2839.38	32692.3	1682.8	1232.13	1182.28	1138.55	820.995	884.155	7110.29	0	0	0	0	59167.2	73218.4	117869
39	5583.17	5929.41	5414.5	3526.26	3892.99	2845.43	32645	1664.79	1245.92	1138.15	1123.31	793.069	887.722	6829.72	0	0	0	0	59836.8	73519.5	117869
40	5667.48	6398.43	5570.29	3756.23	3934.02	2799.63	32523.9	1637.56	1198.81	1155.16	1104.39	784.349	866.185	6906.69	0	0	0	0	60650	74303.1	117869
41	5714.39	7159.85	5535.43	3774.49	3991.76	2863.19	32384.1	1523.75	1061.06	1126.01	1047.3	697.081	893.582	5893.97	0	0	0	0	61423.2	73666	117869
42	5487.16	7962.87	5435.87	3736.95	3853.44	2850.77	30931.8	1046.63	771.535	784.434	625.589	418.435	705.401	3870.47	0	0	0	0	60258.9	68481.4	117869
43	5311.17	9042.34	5357.09	3624	3916.15	2818.45	31399.8	1249.15	763.758	912.545	928.038	533.756	731.713	6003.41	0	0	0	0	61469	72591.4	117869
44	5572.58	9278.42	5436.89	3572.59	3896.77	2866.69	32156.8	1505.49	1097.8	1141.1	1155.7	737.788	819.722	7045.09	0	0	0	0	62780.7	76283.4	117869
45	5623.64	8463.85	5429.73	3430.74	3880.92	2884.03	32779.4	1562.85	1240.72	1168.78	1195.26	784.341	797.04	7122.57	0	0	0	0	62492.3	76363.8	117869
46	5735.79	7732.95	5474.4	3309.92	3820.88	2859.97	33179.1	1595.55	1186.61	1209.48	1177.06	812.656	849.67	7265.01	0	0	0	0	62113	76209	117869
47	5862.4	7339.2	5515.53	3239.62	3811.65	2905.18	33190.3	1621.88	1217.58	1232.98	1194.76	818.928	831.919	7348.22	0	0	0	0	61863.9	76130.2	117869
48	5916.41	7262.19	5456.86	3161.83	3981.8	2943.08	33259.6	1584.25	1196.88	1199.71	1209.66	790.689	900.549	7533.95	0	0	0	0	61981.8	76397.5	117869
49	5815.86	7010.49	5403.4	3010.56	3983.85	2891.35	33060.9	1543.98	1121.13	1153.01	1165.8	757.958	824.126	6730.7	0	0	0	0	61176.4	74473.1	117869
50	5809.13	6863.95	5311.18	2857.78	3903.49	2899.57	32989.8	1552.76	1129.75	1162.52	1145.94	739.017	808.421	7036.6	0	0	0	0	60634.9	74209.9	117869
51	5840.68	6728.92	5432.12	2708.47	3891.68	2943.99	32875.2	1536.24	1221.2	1160.59	1142.37	767.761	813.618	7244.87	0	0	0	0	60421.1	74307.8	117869

## Sheet: Early_best_case_standardpolicy2
	I00–I99, AGE3	J00–J99, AGE3	S00–T98, AGE3	COVID, AGE2	N00–N99, AGE3	K00–K93, AGE3	Others	C00–D48, AGE3	M00–M99, AGE3	C00–D48, AGE2	K00–K93, AGE2	M00–M99, AGE2	I00–I99, AGE3	Others	COVID, AGE2 (Denied CC)	COVID, AGE3 (Denied CC)	Others, Emergency (Denied CC)	Others, Planned (Denied CC)	Sum_E	Sum	Total Capacity
0	12592.9	15365.5	8944.45	137.21	5756.49	5465.48	61626.3	961.166	969.584	696.572	560.003	637.955	263.122	3888.23	0	0	0	0	109888	117865	117869
1	8481.63	9306.97	7244.62	685.942	4570.38	3857.91	41737.2	4969.03	3796.23	3300.37	3382.01	3260.22	1442.99	21829.7	0	0	0	0	75884.7	117865	117869
2	6880.08	7215.37	6307.7	2365.19	4067.77	3362.48	37132.9	2247	2914	1248	428	1103	1103	3878	0	0	0	0	67331.5	80252.5	117869
3	6172.55	6385.3	5806.9	7534.56	3898.95	3150.67	35760.3	721	288	308	87	91	605	1018	0	0	0	0	68709.2	71827.2	117869
4	5894.15	6022.11	5514.52	14343.5	3884.73	3014.71	36071.1	340	46	142	28	22	557	502	0	0	0	0	74744.9	76381.9	117869
5	5795.41	5880.97	5472.45	16722.5	3914.88	2978.94	36494	162	7	56	12	5	364	241	0	0	0	0	77259.2	78106.2	117869
6	5841.83	5566.51	5488.8	14617.2	3942.64	3084.16	36412.9	78	2	23	4	1	304	170	0	0	0	0	74954	75536	117869
7	5780.01	5297.76	5564.06	12042.3	4002.56	3131.14	36499.5	37	1	11	3	0	201	93	0	0	0	0	72317.3	72663.3	117869
8	5820.97	5042.27	5520.92	9779.56	3976.67	3141.13	36308.1	5068.51	3997.36	3637.66	4268	3642.68	1333	26328	0	0	0	0	69589.6	117865	117869
9	5922.31	5011.3	5560.08	8125.42	3897.27	3133.81	36045.2	5778.57	6265.06	4101.94	3749.65	4012.91	1696.47	24565.1	0	0	0	0	67695.4	117865	117869
10	5777.62	4760.18	5579.3	6920.07	3939.82	3146.59	35581.5	6045.6	6082	4260.22	3977.4	3967.39	1795.16	25664.8	0	3	364.561	0	65705	117498	117869
11	5715.73	4720.88	5613.91	6132.16	3878.24	3074.42	34853.9	6278.3	6251.47	4468.22	4088	4116.4	2011.82	26485.8	0	0	176.136	0	63989.2	117689	117869
12	5493.63	4576.92	5539.85	5523.9	3800.24	3008.11	33736	6524.78	6402.8	4661.01	4298.88	4171.54	2193.27	27763.7	0	0	170.718	0	61678.7	117695	117869
13	5567.67	4518.28	5483	5085.57	3901.5	2919.46	33897.2	6528.29	6348.99	4664.24	4300.11	4117.13	2372.73	27941.9	0	0	219.706	0	61372.7	117646	117869
14	5555.08	4332.98	5364.1	4575.88	3813.91	2895.61	33828.2	6112.98	6006.31	4418.5	4015.22	3745.99	2428.36	25770.3	0	0	170.263	0	60365.7	112863	117869
15	5567.87	4262.04	5374.65	4239.95	3709.59	2923.89	33486.2	3109.29	3416.77	2194.48	1444.74	1532.86	1689.6	10129.4	0	0	21.8166	0	59564.2	83081.4	117869
16	5475.75	4096.12	5383.77	3872.3	3762.81	2846.21	33113.4	2037.33	1522.8	1449.28	1131.22	886.252	1227.19	7837.13	0	0	0	0	58550.4	74641.6	117869
17	5410.44	4037.12	5458.28	3613.48	3898.42	2876.91	33257.8	1776.77	1299.37	1256.27	1069.23	830.226	1220.34	7219.86	0	0	0	0	58552.5	73224.5	117869
18	5476.42	4019.7	5428.01	3301.98	3807.39	2913.19	33430.9	1680.96	1302.17	1181.96	1033.86	821.474	1087.5	7084.53	0	0	0	0	58377.6	72570	117869
19	5377.63	3886.47	5490.75	3122.82	3765.29	2926.94	32974.8	1666.3	1282.16	1180.2	1031.72	798.952	1035.48	6938.49	0	0	0	0	57544.7	71478	117869
20	5286.83	3907.99	5540.06	2822.01	3775.72	2966.81	32584.4	1654.31	1266.36	1154.2	1044.98	786.143	965.27	7045.57	0	0	0	0	56883.9	70800.7	117869
21	5465.71	3878.61	5441.75	2573.56	3872.99	2958.52	32273.9	1562.21	1308.49	1180.53	1045.53	746.39	915.883	6774.75	0	0	0	0	56465	69998.8	117869
22	5414.28	3775.56	5471.28	2393.96	3898.8	2959.17	32023.5	1597.78	1275.52	1118.83	1053.1	793.241	918.906	6594.37	0	0	0	0	55936.5	69288.3	117869
23	5460.25	3699.44	5441.14	2164.72	3858.8	2958.52	31890.1	1584.87	1273.72	1153.19	1025.93	749.513	876.588	6768.43	0	0	0	0	55473	68905.2	117869
24	5529.47	3768.09	5514.71	1936.85	3933.72	2977.64	31843.5	1595.27	1243.3	1133.3	1007.06	753.794	829.588	6480.58	0	0	0	0	55503.9	68546.8	117869
25	5390.81	3687.06	5604.74	1767.85	3841.75	2938.77	31109	1450.83	1061.65	998.513	882.425	667.061	795.996	5672.34	0	0	0	0	54339.9	65868.7	117869
26	5302.84	3612.74	5498.06	1652.93	3911.97	2993.16	31475.3	1553.11	1153.26	1136.33	1068.97	777.549	816.011	6736.51	0	0	0	0	54447	67688.7	117869
27	5467.67	3726.23	5486.47	1555.39	3953.07	3029.75	32275.3	1618.88	1272.41	1179.39	1061.38	807.929	819.427	6844.87	0	0	0	0	55493.9	69098.2	117869
28	5476.56	3899.73	5480.83	1584.7	3830.31	2946.75	32361.9	1624.85	1283.03	1139.2	1098.19	819.385	840.04	6809.61	0	0	0	0	55580.8	69195.1	117869
29	5521.49	4113.8	5502.31	1688.8	3784.18	2907.28	32258	1633.22	1267.7	1171.01	1109.02	841.567	857.775	7001.33	0	0	0	0	55775.8	69657.5	117869
30	5558.86	4387.88	5530.75	1798.28	3909.4	2984.94	32465	1592.02	1269.95	1200.98	1134.35	834.542	832.155	6945.31	0	0	0	0	56635.1	70444.4	117869
31	5576.33	4606.05	5551.24	1962.66	3947.05	2939.53	32585.6	1618.57	1308.08	1186.17	1125.55	827.575	819.595	7021.5	0	0	0	0	57168.5	71075.5	117869
32	5566.07	4751.96	5433.73	2127.9	3890.71	2924.33	32408	1614.99	1309.65	1251.22	1132.05	828.393	858.896	6980.59	0	0	0	0	57102.7	71078.5	117869
33	5626.09	4785.93	5411.27	2314.05	3808.78	2921	32070.5	1615.5	1218.65	1121.59	1079.24	786.926	805.536	6749.27	0	0	0	0	56937.6	70314.3	117869
34	5640.27	4902.44	5353.35	2479.09	3839.35	2947.9	32052.9	1587.56	1237.38	1109.92	1107.71	795.293	817.791	6906.6	0	0	0	0	57215.3	70777.5	117869
35	5564.55	5046.8	5361.31	2683.03	3849.06	2864.42	32607.4	1626.83	1238.03	1169.97	1137.08	853.698	839.434	6990.16	0	0	0	0	57976.6	71831.8	117869
36	5745.86	5183.77	5377.43	2934.36	3872.25	2847.87	33116.2	1658.25	1295.98	1173.35	1155.14	854.929	870.66	6936.61	0	0	0	0	59077.8	73022.7	117869
37	5744.95	5289.55	5399.25	3149.61	3824.1	2899.16	33060	1654.19	1254.29	1211.73	1143.55	793.334	855.601	6867.66	0	0	0	0	59366.7	73147	117869
38	5635.58	5466.47	5363.39	3354.77	3815.25	2839.38	32692.3	1682.8	1232.13	1182.28	1138.55	820.995	884.155	7110.29	0	0	0	0	59167.2	73218.4	117869
39	5583.17	5929.41	5414.5	3526.26	3892.99	2845.43	32645	1664.79	1245.92	1138.15	1123.31	793.069	887.722	6829.72	0	0	0	0	59836.8	73519.5	117869
40	5667.48	6398.43	5570.29	3756.23	3934.02	2799.63	32523.9	1637.56	1198.81	1155.16	1104.39	784.349	866.185	6906.69	0	0	0	0	60650	74303.1	117869
41	5714.39	7159.85	5535.43	3774.49	3991.76	2863.19	32384.1	1523.75	1061.06	1126.01	1047.3	697.081	893.582	5893.97	0	0	0	0	61423.2	73666	117869
42	5487.16	7962.87	5435.87	3736.95	3853.44	2850.77	30931.8	1046.63	771.535	784.434	625.589	418.435	705.401	3870.47	0	0	0	0	60258.9	68481.4	117869
43	5311.17	9042.34	5357.09	3624	3916.15	2818.45	31399.8	1249.15	763.758	912.545	928.038	533.756	731.713	6003.41	0	0	0	0	61469	72591.4	117869
44	5572.58	9278.42	5436.89	3572.59	3896.77	2866.69	32156.8	1505.49	1097.8	1141.1	1155.7	737.788	819.722	7045.09	0	0	0	0	62780.7	76283.4	117869
45	5623.64	8463.85	5429.73	3430.74	3880.92	2884.03	32779.4	1562.85	1240.72	1168.78	1195.26	784.341	797.04	7122.57	0	0	0	0	62492.3	76363.8	117869
46	5735.79	7732.95	5474.4	3309.92	3820.88	2859.97	33179.1	1595.55	1186.61	1209.48	1177.06	812.656	849.67	7265.01	0	0	0	0	62113	76209	117869
47	5862.4	7339.2	5515.53	3239.62	3811.65	2905.18	33190.3	1621.88	1217.58	1232.98	1194.76	818.928	831.919	7348.22	0	0	0	0	61863.9	76130.2	117869
48	5916.41	7262.19	5456.86	3161.83	3981.8	2943.08	33259.6	1584.25	1196.88	1199.71	1209.66	790.689	900.549	7533.95	0	0	0	0	61981.8	76397.5	117869
49	5815.86	7010.49	5403.4	3010.56	3983.85	2891.35	33060.9	1543.98	1121.13	1153.01	1165.8	757.958	824.126	6730.7	0	0	0	0	61176.4	74473.1	117869
50	5809.13	6863.95	5311.18	2857.78	3903.49	2899.57	32989.8	1552.76	1129.75	1162.52	1145.94	739.017	808.421	7036.6	0	0	0	0	60634.9	74209.9	117869
51	5840.68	6728.92	5432.12	2708.47	3891.68	2943.99	32875.2	1536.24	1221.2	1160.59	1142.37	767.761	813.618	7244.87	0	0	0	0	60421.1	74307.8	117869

## Sheet: Early_worst_case_optimized
	I00–I99, AGE3	S00–T98, AGE3	J00–J99, AGE3	N00–N99, AGE3	COVID, AGE2	K00–K93, AGE3	Others	C00–D48, AGE3	C00–D48, AGE2	K00–K93, AGE2	K00–K93, AGE3	M00–M99, AGE3	N00–N99, AGE2	Others	COVID_AGE3_E_E (Denied CC)	0_E (Denied CC)	Others, Emergencies	Others, Planned	Sum_E	Sum	Total Capacity
0	10434	7414	13033	4390	0	4325	58874	496	377	201	144	593	152	1753	0	0	0	0	98470	102186	102186
1	7073.39	6083.15	7554.51	3563.6	459.84	3063.32	45067.7	7152.34	16359.9	58.25	46.48	75	13.81	5614.71	0	0	0	0	72865.5	102186	102186
2	8225.95	7099.56	8643.88	4944.99	2306.83	4162.11	48636.8	3093.48	7134.29	4165.64	15.02	10.77	2.9	3743.82	0	0	0	0	84020.1	102186	102186
3	8496.81	7585	8773.95	5490.92	7485.09	4430.39	49563.3	959.44	1696.53	6642.58	4.85	1.56	0.49	1054.65	0	0	0.33	0.08	91825.5	102186	102186
4	8547.8	7783.74	8778	5757.22	14324.9	4475.12	49242.5	472.45	738.88	798.51	1.57	0.23	0.09	408.3	0	0	628.6	228.09	98909.2	101329	102186
5	8453.21	7868.24	8703.91	5833.15	16668.4	4390.98	49568.9	104.69	285.71	175.09	0.31	0.02	0.02	133.37	0	0	0	0	101487	102186	102186
6	8551.4	8050.15	8347.16	5884.98	14717.1	4512.01	50779.1	79	947.21	50.77	0.13	0	0	99.6	167.38	0	0	0.04	100842	102019	102186
7	8630.16	8146.5	7959	5914.27	11984.8	4582.88	51329.1	33.15	2798.31	14.57	0.04	0	0	259.7	533.44	0	0	0.02	98546.8	101653	102186
8	8709.24	8192.45	7677.05	5901.17	9732.7	4637.66	51409.6	2298.42	2097.31	4.18	0.01	0	0	827.73	698.41	0	0	0.01	96259.9	101488	102186
9	8715.78	8241.2	7437.63	5911.41	8113.62	4628.83	51146.5	5251.7	1422.22	1.2	0	0	0	531.31	784.62	0	0	0	94195	101401	102186
10	8699.43	8317.92	7191.83	5954.37	6980.45	4648.74	51062.3	7130.97	1294.38	0.34	0	0	0	165.16	740.04	0	0	0	92855.1	101446	102186
11	8729.22	8404.16	7069.68	5846.51	6166.95	4704.03	50916.6	6833.01	1200.98	778.45	0	0	0	967.56	568.83	0	0	0	91837.1	101617	102186
12	8589.77	8367.95	6925.45	5837.52	5551.74	4662.1	49815.4	8712.23	1057.81	1381.38	0	0	0	698.73	585.95	0	0	0	89749.9	101600	102186
13	8587.35	8355.28	6791.29	5948.64	5057.55	4663.61	50449.7	5886.87	1147.67	4033.98	0	0	0	989.95	274.07	0	0	0	89853.4	101912	102186
14	8720.44	8360.81	6647.8	5977.67	4638.57	4734.93	50757.6	2289.74	1190.87	8243.55	0	0	0	623.99	0	0	0	0	89837.9	102186	102186
15	8686.96	8356.58	6407.89	5949.97	4268.65	4761.55	50983.6	3740.4	1156.22	7454.56	0	0	0	419.59	0	0	0	0	89415.2	102186	102186
16	8598.15	8427.3	6230.34	6033.02	3932.89	4769.45	50752.7	3586	1169.11	964.41	4921.26	0	0	2801.34	0	0	0	0	88743.8	102186	102186
17	8555.89	8493.9	6186.2	6122.31	3623.09	4766.93	50800.9	3139.94	1159.71	2076.35	2286.12	0	0	4974.65	0	0	0	0	88549.2	102186	102186
18	8518.11	8505.11	6102.63	6056.6	3334.81	4750.3	50910.6	2808.17	1158.52	1198.9	7451.61	0	0	1390.6	0	0	0	0	88178.2	102186	102186
19	8476.2	8533.86	5987.84	5947.23	3065.6	4697.09	50486.1	2111.55	1154.6	1084.01	7154.36	0	0	3487.53	0	0	0	0	87194	102186	102186
20	8440.39	8506.22	5918.01	5954.51	2814.06	4584.49	49688.5	1803.07	1160.85	1049.26	1714.2	0	0	10552.4	0	0	0	0	85906.2	102186	102186
21	8496.57	8441.34	5891	6030.41	2579.2	4546.64	49341.6	1673.32	1146.74	1044.41	982.05	0	0	12012.7	0	0	0	0	85326.8	102186	102186
22	8560.43	8393.81	5829.48	6037.62	2360.34	4549.93	48971.9	1642.13	1122.88	1039.3	792	0	4490.77	8395.4	0	0	0	0	84703.5	102186	102186
23	8615.22	8352.31	5713.36	6021.1	2156.95	4552.38	48748.7	1599.7	1141.13	1033.63	755.73	0	696.44	12799.3	0	0	0	0	84160.1	102186	102186
24	8675.84	8377.98	5668.63	6003.52	1968.4	4546.69	48870.4	1599.65	1138	1003.85	720.59	0	6660.49	6951.96	0	0	0	0	84111.5	102186	102186
25	8453.26	8325.25	5548.28	5848.89	1793.98	4442.91	47828.6	1462.39	1006.06	879.47	615.88	0	12123.5	3857.44	0	0	0	0	82241.2	102186	102186
26	8426.93	8265.79	5518.43	5797.2	1646.07	4436.23	48248.6	1555.79	1136.99	1056.27	715.49	3668.91	1776.19	9937.15	0	0	0	0	82339.2	102186	102186
27	8585.81	8284.4	5691.22	5866.88	1599.46	4483.94	49305.5	1607.93	1171.58	1073.6	727.33	3051.31	150.87	10586.2	0	0	0	0	83817.2	102186	102186
28	8616.14	8312.75	5891.63	5818.67	1716.35	4472.15	49558.6	1620.98	1163.35	1095.62	734.23	301.88	32.35	12851.3	0	0	0	0	84386.3	102186	102186
29	8594.05	8296.68	6184.4	5782.92	1957.58	4419.37	49250.7	973.17	1183.56	1112.28	735.88	42.44	1774.98	11878	0	0	0	0	84485.7	102186	102186
30	8651.14	8305.6	6626.16	5869.62	2286.79	4415.84	49307.3	1976.62	1191.92	1135.24	754.83	6888.16	710.41	4066.38	0	0	0	0	85462.5	102186	102186
31	8745.12	8284.59	7000.7	5931.61	2691.83	4445.22	49649.4	1832.58	1198.91	1136.32	751.97	5706.89	511.66	4299.26	0	0	0	0	86748.4	102186	102186
32	8774.45	8233.51	7213.13	5896.77	3173.17	4445.91	49610.9	1697.02	1219.22	1128.26	759.91	5627.95	512.82	3892.95	0	0	0	0	87347.9	102186	102186
33	8721.57	8193.9	7260.45	5805.18	3736.49	4407.67	49029.3	1613.18	1124.13	1073.13	720.42	7040.93	625.57	2834.06	0	0	0	0	87154.5	102186	102186
34	8712.81	8162.62	7380.61	5820.83	4389.14	4406.81	49181.1	1605.4	1116.53	1110.12	742.87	6628.66	564.3	2364.15	0	0	0	0	88053.9	102186	102186
35	8783.95	8170.58	7694.41	5888.2	5138.94	4401.23	50222.2	1633.73	1149.45	1131.92	750.41	3543.63	614.49	3062.91	0	0	0	0	90299.5	102186	102186
36	8834.52	8192.43	7852.95	5818.45	5992.73	4376.59	50950.2	1645.64	1149.89	1150.97	750.44	363.81	515.3	4521.32	70.73	0	0	0	92017.9	102115	102186
37	8822.88	8215	7991.02	5774.82	6954.91	4392.64	51015	1627.9	1165.51	1135.9	744.64	51.33	481.84	2894.88	189.9	0	0	0	93166.3	101268	102186
38	8792.33	8249.9	8348.8	5810.86	8026.51	4369.02	51033.6	1669.62	1179.18	1132.73	749.59	7.43	653.19	1821.77	341.53	0	0	0	94631	101844	102186
39	8789.53	8286.46	8892.45	5847.81	9142.98	4327.31	51148	1605.2	1158.75	1108.41	420.72	1.08	97.45	892.57	467.33	0	0	0	96434.5	101719	102186
40	8800.86	8360.24	9611.51	5909.33	9938.76	4303.17	51145.8	1623.84	1157.83	144.18	73.42	0.16	8.83	489.79	618.31	0	0	0	98069.7	101568	102186
41	8931.48	8444.81	10762.3	5988.31	10113.5	4363.59	50659.8	738.67	1112.8	33.27	19.84	0.02	1.85	376.45	639.36	0	0	0	99263.7	101547	102186
42	8567	8319.78	12073	5878.36	9873.34	4329.25	48485.3	1524.11	755.72	1003.02	6.2	0	0.32	698.48	672.07	0	0	0	97526.1	101514	102186
43	8436.6	8218.33	13647.5	5921.3	9433.87	4307.98	49259.1	657.77	869.12	514.22	1.99	0	0.06	311.5	606.67	0	0	0	99224.7	101579	102186
44	8767.09	8248.66	14139.3	6005.34	8901.99	4385.85	50445.7	217.85	320.51	70.6	0.64	0	0.01	109.14	573.37	0	0	0	100894	101613	102186
45	8971.24	8268.22	12997.9	5933.32	8328.32	4415.89	51266.9	105.57	1337.64	17	0.21	0	0	60.24	483.48	0	0	0	100182	101703	102186
46	9059.7	8275.52	11775.4	5886.16	7739.04	4440.1	51617.6	232.45	1685.6	4.91	0.07	0	0	1068.15	401.34	0	0	0	98793.5	101785	102186
47	9144.31	8288.68	11165.3	5907.17	7150.09	4500.24	51847.9	1761.3	1358.28	1.41	0.02	0	0	613.35	447.89	0	0	0	98003.7	101738	102186
48	9234.35	8313.26	10892.2	6026.31	6572.35	4564.87	51858.6	750.94	1251.87	1844.53	0.01	0	0	564.48	312.21	0	0	0	97462	101874	102186
49	9224.41	8315.81	10594.6	6027.82	6013.51	4557.52	51293.4	234.71	1193.72	4022.45	0	0	0	496.49	211.58	0	0	0	96027.1	101974	102186
50	9203.75	8276.77	10383	5934.16	5479.23	4555.11	51133.3	115.36	1187.84	476.4	4938.59	0	0	396.32	106.18	0	0	0	94965.3	102080	102186
51	9168.84	8249.42	10086.5	5919.16	4973.69	4548.68	50923.3	51.54	1181.02	4295.92	1424.83	0	0	1363.11	0	0	0	0	93869.6	102186	102186

## Sheet: Early_worstcase_standardpolicy1
	I00–I99, AGE3	S00–T98, AGE3	J00–J99, AGE3	N00–N99, AGE3	COVID, AGE2	K00–K93, AGE3	Others	C00–D48, AGE3	M00–M99, AGE3	C00–D48, AGE2	K00–K93, AGE2	M00–M99, AGE2	I00–I99, AGE3	Others	COVID, AGE2 (Denied CC)	COVID, AGE3 (Denied CC)	Others, Emergency (Denied CC)	Others, Planned (Denied CC)	Sum_E	Sum	Total Capacity
0	11729	8280.29	14399.5	5194.92	54.1108	4956.49	53855.7	496	593	377	201	294	159	1596	0	0	0	0	98470	102186	102186
1	8580.61	7219.32	9204.3	4601.91	550.942	3791.23	46137.5	2528.87	1898.9	1730.46	1824.78	1704.83	704.969	11703.6	0	0	0	0	80085.8	102182	102186
2	8793.64	7656.26	9298.04	5258.86	2333.19	4365.11	49644.9	1133	1537	709	238	579	568	2073	0	0	0	0	87350	94187	102186
3	8743.76	7857.16	8984.29	5575.9	7496.56	4483.66	50781.5	374	153	143	55	52	278	514	0	0	0	0	93922.8	95491.8	102186
4	8615.05	7892.15	8778.59	5765.23	14357.5	4421.94	51463.4	184	25	72	14	12	279	258	0	0	0	0	101294	102138	102186
5	8473.89	7783.71	8531.52	5709.8	16486.9	4326.98	50379.8	81	7	28	7	1	156	114	0	0	99.6628	0	101693	102087	102186
6	8443.35	7878.02	8172.2	5675.82	14300.2	4402.68	51204.3	35	1	12	3	0	160	74	0	0	503.503	0	100077	100362	102186
7	8461.65	8015.5	8031.31	5782.13	11842.3	4430.36	51825.2	19	0	7	1	0	96	51	35	35	570.767	5	98388.5	98562.5	102186
8	8501.3	8106.89	7705.91	5866.64	9734.56	4548.87	52111.9	522.805	411.742	374.712	434.733	375.098	194.476	2720.89	7	11	553.141	1	96576	101610	102186
9	8562.16	8225.41	7559.22	5922.11	8255.42	4555.87	51938.3	729.644	781.984	534.075	528.46	521.414	242.777	3366.75	0	0	458.785	0	95018.5	101724	102186
10	8480.8	8281.75	7246.67	5841.79	7088.07	4549.95	51804.7	934.902	945.886	672.891	670.916	647.602	269.826	4218.01	0	0	528.06	0	93293.7	101654	102186
11	8500.87	8315.19	7112.69	5818.82	6241.16	4641.23	51571	1089.58	1099.86	794.691	742.022	754.887	341.255	4799.77	0	0	359.548	0	92200.9	101823	102186
12	8497.47	8321.59	6946.97	5830.01	5625.9	4545.56	50721.1	1297.45	1260.1	951.431	898.439	882.662	375.402	5694.88	0	0	333.426	0	90488.6	101849	102186
13	8479.83	8213.42	6809.86	5858.18	5005.57	4521.9	51627.5	1327.91	1388.78	940.607	863.624	859.957	431.176	5587.53	0	0	267.089	0	90516.2	101916	102186
14	8581.87	8274.14	6706.62	5915.5	4613.88	4622.08	52220.5	1306.77	1309.09	943.904	817.631	834.988	419.828	5413.1	0	0	201.804	0	90934.6	101980	102186
15	8501.96	8244.21	6349.71	5783.19	4269.95	4654.72	52573	1346.5	1337.81	965.163	882.875	859.926	446.257	5806.77	0	0	159.944	0	90376.7	102022	102186
16	8371.21	8361.94	6286.94	5963.33	3904.3	4719.09	52673.6	1384.89	1362.65	946.277	895.499	879.372	480.598	5872.05	0	0	80.7026	0	90280.4	102102	102186
17	8436.85	8526.19	6178.91	6032.28	3620.48	4782.77	52665.9	1350.46	1331.83	958.89	914.806	878.429	489.477	5924.08	0	0	90.8567	0	90243.4	102091	102186
18	8448.51	8492.78	6094.42	5962.2	3342.98	4776.72	52745.9	1438.11	1385.22	1018.25	951.551	905.431	517.483	6103.1	0	0	0	0	89863.5	102183	102186
19	8281.13	8441.07	6061.27	5958.51	3039.82	4740.41	52131.5	1588.2	1487.41	1134.33	1037.02	971.742	585.457	6724.53	0	0	0	0	88653.7	102182	102186
20	8313.69	8494	5927.16	5942.51	2824.01	4808.72	51203.5	1727.29	1638.42	1208.05	1125.9	1073.39	626.394	7268.71	0	0	0	0	87513.6	102182	102186
21	8371.39	8340.35	6026.89	6074.08	2559.56	4871.17	51332.5	1772.08	1647.16	1209.46	1097.01	1075.03	675.047	7130.7	0	0	0	0	87575.9	102182	102186
22	8488.32	8314.11	6012.92	6089.95	2351.96	4933.06	50720	1831.74	1682.25	1296.86	1165.96	1104.66	691.522	7499.55	0	0	0	0	86910.3	102183	102186
23	8553.09	8431	5775.16	6050.03	2166.72	4978.03	50774.2	1892.3	1714.31	1301.48	1172.36	1120.74	753.181	7500.25	0	0	0	0	86728.2	102183	102186
24	8728.32	8401.81	5784.93	6133.18	1977.85	4921.26	51058.3	1879.18	1649.51	1269.19	1143.06	1083.83	809.365	7342.54	0	0	0	0	87005.7	102182	102186
25	8460.63	8462.27	5615.22	6096.84	1821.85	4684.61	49871.1	2072.17	1832.89	1450.15	1319.69	1178.26	847.009	8469.88	0	0	0	0	85012.5	102183	102186
26	8362.41	8350.31	5622.64	5942.6	1661.28	4695.43	50334.2	2090.95	1923.96	1502.71	1269.6	1182.97	899.321	8343.71	0	0	0	0	84968.8	102182	102186
27	8585.56	8406.25	5700.87	6013.41	1633.25	4736.24	51619.9	1983.77	1735.7	1283.49	1136.64	1103.12	898.676	7345.32	0	0	0	0	86695.5	102182	102186
28	8478.66	8486.46	5954.6	5979.53	1777	4720.86	51686.5	1877.57	1671.68	1275.22	1131.39	1023.03	893.168	7226.49	0	0	0	0	87083.6	102182	102186
29	8482.37	8480.79	6225.76	5937.39	1981.11	4733.26	51594.6	1841.41	1588.58	1260.78	1074.35	1012.92	933.427	7034.69	0	0	0	0	87435.3	102181	102186
30	8594.6	8514.58	6749.84	6071.02	2287.57	4736.94	51765.9	1725.03	1443.78	1176.13	988.679	889.411	873.575	6365.29	0	0	0	0	88720.4	102182	102186
31	8753.45	8397.13	7071.98	6056.16	2663.37	4787.21	52331.9	1560.18	1306.16	1015.79	874.573	808.936	805.412	5750.47	0	0	0	0	90061.2	102183	102186
32	8856.23	8257.51	7274.14	6040.68	3175.39	4798.05	51953.6	1487.61	1255.69	977.094	891.929	764.382	846.192	5603.54	0	0	0	0	90355.6	102182	102186
33	8637.71	8229.63	7425.4	6039.71	3717.04	4734.12	51287.8	1528.6	1275.17	984.491	908.309	826.797	808.881	5778.9	0	0	0	0	90071.4	102183	102186
34	8725.85	8279.8	7499.83	6006.14	4376.76	4831.18	51470.8	1350.86	1192.48	899.57	804.261	747.99	756.619	5239.81	0	0	0	0	91190.4	102182	102186
35	8741.2	8341.79	7731.13	6106.33	5118.98	4774.35	52335.9	1117.98	981.598	750.514	649.247	596.893	671.518	4256.24	0	0	9.06768	0	93149.7	102174	102186
36	8648.14	8381.18	7777.38	5994.64	5937.63	4687.32	53179	901.098	775.793	612.446	546.993	503.369	568.309	3597.97	0	0	70.6495	0	94605.3	102111	102186
37	8625.01	8425.5	8017.01	5923.77	7016.21	4763.64	53711.6	627.428	610.994	486.891	382.138	384.453	446.988	2567.7	0	0	191.829	0	96482.7	101989	102186
38	8730.79	8327.25	8424.63	5904.37	8089.77	4664.39	53529.8	483.069	446.043	364.442	301.756	265.664	353.536	2028.48	0	0	267.715	0	97671	101914	102186
39	8717.65	8383.85	8890.66	5964.41	9254.03	4649.59	53544.4	299.415	271.859	202.27	142.93	158.575	251.898	1023.26	0	0	427.454	0	99404.6	101755	102186
40	8594.96	8438.53	9725.8	6092.11	9933.03	4612.31	53419.5	106.706	85.8129	68.8883	21.9811	36.1409	191.636	289.345	3	6	556.723	0	100816	101617	102186
41	8747.39	8492.63	10852.9	6090.54	10023	4574.74	52348.4	46	10	20	1	7	136	112	39	68	610.621	7	101130	101462	102186
42	8290.28	8332.16	12000.4	6044.76	9728.1	4513.84	50240.5	240.477	161.728	172.307	203.108	147.794	156.258	1254.72	36	78	575.238	7	99150	101486	102186
43	8181.26	8256.57	13566.6	6096.25	9315.9	4504.38	50899.4	69	121	70	20	44	99	181	26	96	635.719	4	100820	101424	102186
44	8318.22	8261.67	13924.4	6038.55	8703.76	4559.18	51398.7	19	16	16	1	3	64	58	38	115	644.572	7	101205	101382	102186
45	8523.64	8270.03	12851.2	6001.03	8192.85	4646.72	52883.3	12	1	6	2	0	54	38	27	65	610.58	2	101369	101482	102186
46	8750.15	8325.86	11573.4	6024.61	7683	4599.55	53716.4	90.0959	63.5036	67.2607	80.1657	56.3341	63.3077	476.919	11	33	567.326	0	100673	101571	102186
47	8884.89	8319.69	11218.8	6139.11	7185.05	4706.5	54265.7	90.4218	106.138	74.6765	70.8372	55.6473	64.0357	437.466	0	3	560.447	0	100720	101619	102186
48	9035.79	8374	10949.9	6220.14	6569.9	4739.48	54276.4	161.783	141.151	113.66	125.031	103.319	63.9731	755.209	0	0	552.172	0	100166	101630	102186
49	9017.75	8390.2	10605.2	6120.71	6003.99	4835.01	53588.9	328.1	273.657	251.214	276.212	211.078	112.415	1651.82	0	0	515.831	0	98561.8	101666	102186
50	8997.14	8397.24	10482.9	5937.74	5529.78	4809.64	53739.2	435.478	382.649	327.922	333.721	270.443	132.959	2035.18	0	0	370.002	0	97893.7	101812	102186
51	8970.57	8211.87	10203.9	5997.68	4967.75	4849.63	53494.6	565.709	507.206	433.924	455.563	365.233	186.076	2719.83	0	0	253.373	0	96695.9	101929	102186

## Sheet: Early_worstcase_standardpolicy2
	I00–I99, AGE3	S00–T98, AGE3	J00–J99, AGE3	N00–N99, AGE3	COVID, AGE2	K00–K93, AGE3	Others	C00–D48, AGE3	M00–M99, AGE3	C00–D48, AGE2	K00–K93, AGE2	M00–M99, AGE2	I00–I99, AGE3	Others	COVID, AGE2 (Denied CC)	COVID, AGE3 (Denied CC)	Others, Emergency (Denied CC)	Others, Planned (Denied CC)	Sum_E	Sum	Total Capacity
0	11729	8280.29	14399.5	5194.92	54.1108	4956.49	53855.7	496	593	377	201	294	159	1596	0	0	0	0	98470	102186	102186
1	8665.61	7149.32	9119.3	4530.91	544.942	3880.23	46073.5	2547.21	1918.23	1728.58	1841.86	1712.57	713.386	11757.3	0	0	0	0	79963.8	102183	102186
2	8789.64	7716.26	9194.04	5289.86	2357.19	4438.11	49657.9	1133	1546	610	233	574	514	2082	0	0	0	0	87443	94135	102186
3	8667.76	7878.16	8997.29	5579.9	7499.56	4546.66	50246.4	366	139	157	56	36	243	498	0	0	0	0	93415.7	94910.7	102186
4	8596.89	7900.54	8808.51	5810.24	14278.9	4508.52	51452.7	178	17	63	10	11	278	273	0	0	0	0	101356	102186	102186
5	8441.27	7809.39	8529.14	5843.29	16378.6	4374.53	50300	74	3	28	3	2	160	111	0	0	128.924	0	101676	102057	102186
6	8349.35	7814.02	8262.2	5750.82	14181.2	4464.68	51139.3	37	0	15	2	0	142	81	0	0	456.723	0	99961.6	100239	102186
7	8567.65	8035.5	8034.31	5842.13	11698.3	4561.36	51933.9	12	0	4	1	0	93	49	15	21	551.767	1	98673.1	98832.1	102186
8	8671.3	8127.89	7748.91	5858.64	9588.56	4585.87	52000.6	536.235	415.128	376.79	438.218	378.073	189.574	2736.14	0	0	529.806	0	96581.7	101652	102186
9	8635.16	8129.41	7415.22	5826.11	8115.42	4551.87	51926.1	782.254	789.017	558.127	563.522	565.375	255.443	3571.03	0	0	498.003	0	94599.3	101684	102186
10	8555.8	8225.75	7259.67	5899.41	6987.07	4637.95	51669.4	934.518	965.896	696.504	647.579	667.246	290.288	4212.57	0	0	532.268	0	93235	101650	102186
11	8586.87	8339.19	7086.69	5746.44	6244.16	4521.85	51685.1	1080.46	1117.97	796.069	723.753	747.407	337.642	4691.3	0	0	477.343	0	92210.3	101705	102186
12	8367.47	8201.59	6952.97	5766.01	5566.9	4484.56	50950.6	1288.45	1325.86	938.747	905.719	902.522	394.333	5792.13	0	0	344.019	0	90290.1	101838	102186
13	8335.83	8216.42	6871.86	5880.18	5094.57	4554.9	51846.7	1281.99	1359.35	922.672	845.779	887.377	421.389	5418.84	0	0	244.53	0	90800.5	101938	102186
14	8496.87	8288.14	6731.62	5966.5	4667.88	4676.08	52065.1	1301.72	1263.19	942.337	847.445	829.031	410.418	5489.55	0	0	206.274	0	90892.2	101976	102186
15	8649.96	8371.21	6445.71	5806.19	4267.95	4664.72	52310.9	1332.73	1313.83	946.389	899.043	885.214	461.962	5704.9	0	0	121.563	0	90516.6	102061	102186
16	8554.21	8366.94	6290.94	5908.95	3919.3	4698.09	52359	1379.14	1378.62	975.208	926.461	920.637	469.529	5948.12	0	0	86.3348	0	90097.4	102095	102186
17	8492.85	8384.19	6224.91	6068.9	3589.48	4704.77	52336.1	1412.08	1395.81	1045.33	947.681	946.555	479.12	6072.95	0	0	81.3749	0	89801.2	102101	102186
18	8402.14	8375.78	6212.03	6029.81	3315.98	4744.34	52416.3	1467.74	1500.56	1015.03	966.128	946.027	512.27	6278.34	0	0	0	0	89496.3	102182	102186
19	8394.76	8468.71	6138.88	5904.13	3043.82	4790.03	52089.1	1573.68	1512.07	1120.74	1017.76	974.145	540.329	6614.01	0	0	0	0	88829.5	102182	102186
20	8296.69	8413.64	6060.16	5878.13	2795.01	4764.34	51475.3	1703.98	1656.64	1168.7	1101.98	1075.04	614.637	7178.01	0	0	0	0	87683.3	102182	102186
21	8405.39	8502.99	5881.89	6065.69	2585.56	4797.79	51121.9	1735.66	1707.33	1219.16	1119.96	1096.02	635.151	7307.61	0	0	0	0	87361.2	102182	102186
22	8424.32	8512.75	5845.92	6230.95	2340.96	4778.68	50850.8	1819.47	1724.29	1240.35	1172.02	1113.24	697.712	7431.16	0	0	0	0	86984.4	102183	102186
23	8477.72	8546.64	5700.77	6113.64	2120.72	4833.65	50677.1	1926.6	1742.42	1311.1	1191.79	1109.22	740.672	7690.14	0	0	0	0	86470.3	102182	102186
24	8541.32	8537.81	5750.93	6122.8	1955.85	4828.88	50691.6	1904.62	1780.16	1301.95	1175.37	1121.64	716.377	7752.37	0	0	0	0	86429.2	102182	102186
25	8232.63	8502.91	5640.83	6052.46	1794.85	4741.85	49579.3	2065.61	1943.67	1464.16	1346	1288.68	854.895	8674.36	0	0	0	0	84544.8	102182	102186
26	8343.41	8377.31	5689.24	6011.22	1675.28	4757.29	50273.7	2084.99	1904.46	1434.97	1262.18	1208.47	851.685	8307.8	0	0	0	0	85127.5	102182	102186
27	8440.19	8417.89	5826.87	6042.64	1614.25	4855.48	51482.5	1941.19	1692.81	1301.69	1125.39	1105.61	905.827	7429.78	0	0	0	0	86679.9	102182	102186
28	8577.66	8429.1	6002.21	5970.76	1710	4806.1	51944.1	1869.47	1608.51	1252.52	1083.8	1000.85	878.821	7048.51	0	0	0	0	87439.9	102182	102186
29	8501	8472.43	6260.76	5896.01	1973.11	4769.5	51578.7	1894.93	1530.75	1228.25	1073.45	1012.14	943.647	7047.1	0	0	0	0	87451.5	102182	102186
30	8599.24	8429.21	6685.45	6013.63	2295.57	4752.18	51600.2	1803.53	1459.35	1151.52	1004.08	945.859	894.605	6547.89	0	0	0	0	88375.4	102182	102186
31	8747.08	8370.77	7011.98	6020.39	2679.37	4718.45	51754.1	1645.52	1339.12	1088.46	950.192	853.972	849.887	6152.92	0	0	0	0	89302.1	102182	102186
32	8766.86	8415.15	7216.75	5992.92	3150.39	4788.91	51788.2	1536.56	1290.25	1022.21	909.306	760.771	828.291	5715.29	0	0	0	0	90119.2	102182	102186
33	8702.34	8341.27	7402	5986.94	3717.04	4717.98	51499.5	1523.78	1187.47	989.403	894.425	773.572	783.632	5663.08	0	0	0	0	90367.1	102182	102186
34	8597.49	8418.44	7362.83	5911.37	4399.76	4792.04	51511.9	578	534	388	122	250	588	1096	0	0	0	0	90993.8	94549.8	102186
35	8724.67	8261.51	7655.91	6020.48	5102.98	4762.01	52757.8	192	51	107	23	28	379	372	0	0	0	0	93285.3	94437.3	102186
36	8768.09	8297.34	7893.56	5939.33	6025.63	4669.64	53397.3	97	10	47	11	9	331	207	0	0	0	0	94990.9	95702.9	102186
37	8824.44	8398.39	8027.97	6037.61	6959.21	4772.63	53682.7	41	2	15	3	0	225	124	0	0	0	0	96702.9	97112.9	102186
38	8720.96	8397.86	8445.58	6071.98	8135.77	4732.9	53760.6	21	0	6	0	0	180	85	0	0	83.9541	0	98265.6	98557.6	102186
39	8723.92	8413.18	8877	6086.78	9121.03	4618.24	54009.7	19	0	2	0	0	139	56	0	0	346.846	0	99849.9	100066	102186
40	8644.23	8457.5	9823.14	6106.48	9895.03	4572.72	53940.8	4	0	0	0	0	107	40	0	0	479.048	0	101440	101591	102186
41	8734.06	8583.27	10767.1	6061.4	9937.57	4573.02	52829.8	2	0	2	0	0	87	33	0	1	575.021	0	101486	101610	102186
42	8335.18	8364.13	11936.7	5890.14	9678.1	4622.25	50686.2	2	0	0	0	0	60	20	30	52	583.638	3	99512.7	99594.7	102186
43	8146.53	8333.93	13478.3	6084.52	9314.26	4577.02	51485	0	0	0	0	0	43	20	26	53	622.435	2	101420	101483	102186
44	8456.71	8328.27	13869.3	5968.99	8688.1	4546.91	51487.1	0	0	0	0	0	35	17	49	91	647.902	1	101345	101397	102186
45	8596.85	8336.25	12655.9	5999.7	8125.78	4653.55	52860.2	30.2727	22.3971	22.8953	28.359	20.2327	27.4687	171.346	14	25	591.972	0	101228	101551	102186
46	8684.79	8197.2	11631.8	5974.37	7626	4682.73	53951.2	80.6513	70.1697	68.6028	73.2341	54.9948	52.2324	436.347	12	21	564.033	1	100748	101584	102186
47	8862.53	8307.66	11167.5	5946.87	7064.05	4756.67	54364.3	121.571	105.4	92.2654	95.6817	83.4586	51.3831	621.666	0	0	541.716	0	100470	101641	102186
48	8951.43	8416.97	10861.3	6152.51	6549.9	4882.28	54532.3	150.985	131.171	115.769	106.871	92.6078	50.7994	677.061	0	0	510.164	0	100347	101672	102186
49	8930.02	8358.81	10519.5	6119.47	5997.99	4833.8	54023.1	322.209	273.626	246.749	263.281	205.73	95.5592	1586.8	0	0	406.1	0	98782.7	101777	102186
50	8980.41	8313.85	10333.2	6063.12	5475.78	4853.81	54075	411.342	368.752	320.186	315.67	259.318	118.785	1931.25	0	0	361.922	0	98095.2	101821	102186
51	8916.84	8313.48	10131.2	6075.06	4915.75	4832.8	54201.8	480.518	455.286	371.553	386.448	315.189	145.942	2354.87	0	0	285.73	0	97387	101897	102186

## Sheet: Late_best_case_optimized
	I00–I99, AGE3	J00–J99, AGE3	S00–T98, AGE3	COVID, AGE2	N00–N99, AGE3	K00–K93, AGE3	Others	C00–D48, AGE3	M00–M99, AGE3	C00–D48, AGE2	K00–K93, AGE2	M00–M99, AGE2	I00–I99, AGE3	Others	COVID_AGE1_E_E (Denied CC)	0_E (Denied CC)	Others, Emergencies	Others, Planned	Sum_E	Sum	Total Capacity
0	12592.8	15365.5	8944.43	136.73	5756.23	5465.39	61620.1	496	593	3710.82	201	294	159	2534.02	0	0	0	0	109881	117869	117869
1	8507.73	9273.53	7250.44	687.57	4576.53	3866.9	41640	13223	75	14343.5	7539.97	42	185.31	6657.6	0	0	0	0	75802.7	117869	117869
2	6899.96	7091.32	6351.66	2390.2	4108.65	3368	36766.8	17012.2	10.77	6117.33	12653.6	7.49	225.36	14865.6	0	0	0	0	66976.6	117869	117869
3	6199.95	6245.51	5830.54	7516.29	3979.58	3108.5	35005.9	7522.57	1.56	2235.51	2376.49	1.28	181.22	37664.1	0	0	0	0	67886.3	117869	117869
4	5902.57	5940.84	5500.58	14337	3893.99	2920.63	34741.5	3631.51	15677.5	1608.9	1303.6	0.22	97.48	22312.7	0	0	0	0	73237.1	117869	117869
5	5814.65	5789.42	5365.82	16673.4	3784.99	2862.66	34670.1	2551.02	12990.6	1304.57	1146.62	0.04	91	7508.32	0	0	0	0	74961.1	100553	117869
6	5776.01	5519.86	5344.86	14719.4	3750.98	2853.6	34322.9	1093.89	1279.92	1221.46	1094.78	0.01	60.38	6540.14	0	0	0	0	72287.6	83578.2	117869
7	5787.06	5250.71	5336.85	11986	3746.4	2862.82	34257.6	1312.39	179.87	1246.81	1169.92	0	49.09	5432.89	0	0	0	0	69227.4	78618.4	117869
8	5824.66	5057.58	5333.3	9733.36	3727.44	2879.55	34094.4	2152.49	26.03	1114.64	1037.64	0	35.25	3621.8	0	0	0	0	66650.3	74638.1	117869
9	5824.8	4896.94	5343.66	8114.03	3727.86	2861.21	33821	2213.53	3.77	1146.05	1086.52	1971.95	27.27	7767.67	0	0	0	0	64589.5	78806.3	117869
10	5813.86	4732.21	5377.93	6980.72	3752.27	2864.53	33664.3	1853.26	0.55	1199.68	1121.73	699.86	974.13	10131.4	0	0	0	0	63185.8	79166.4	117869
11	5824.28	4649.46	5427.21	6167.14	3677.94	2891.75	33474.9	1675.57	0.08	1161.94	1049.15	10736.7	733.54	4437.44	0	0	0	0	62112.6	81907	117869
12	5722.01	4560.03	5397.25	5551.87	3669.44	2855.55	32712.1	1503.49	10050.2	1042.5	941.86	3795.66	704.78	4482.91	0	0	0	0	60468.3	82989.6	117869
13	5713.24	4477.98	5382.56	5057.64	3740.19	2848.33	33120.1	1586.29	8340.77	1141.59	1074.6	315.37	2656.9	4585.11	0	0	0	0	60340	80040.7	117869
14	5773.59	4385.46	5381.38	4638.63	3756.65	2887.48	33325.1	1584.97	823.23	1188.47	1078.01	64.4	2691.61	3771.65	0	0	0	0	60148.3	71350.6	117869
15	5715.83	4228.52	5374.34	4268.69	3735.82	2896.42	33481	1639.09	115.71	1155.27	1078.4	7748.36	1550.71	3033.42	0	0	0	0	59700.6	76021.6	117869
16	5638.36	4112.23	5417.06	3932.92	3789.91	2893.02	33351.2	1664.78	16.75	1168.73	1074.98	7902.64	2522.5	7307.09	0	0	0	0	59134.7	80792.1	117869
17	5589.75	4083.34	5457.3	3623.11	3846.26	2910.23	33378.9	1651.25	2.43	1159.56	1065.15	2058.9	4092.49	3969.11	0	0	0	0	58888.9	72887.8	117869
18	5522.55	4027.89	5461.18	3334.82	3813.03	2931.77	33429.8	1639.28	0.35	1158.46	1061.41	197.92	3402.58	2962.53	0	0	0	0	58521	68943.6	117869
19	5454.34	3952.44	5476.73	3065.61	3755.35	2947.55	33131.7	1634.69	0.05	1154.58	1052.67	1747.81	2933.53	3889.84	0	0	0	0	57783.7	70196.9	117869
20	5402.83	3906.42	5481.97	2814.06	3763.74	2951.22	32579.8	1618.9	5377.01	1160.85	1040.18	1171.75	2453.28	48147	0	0	0	0	56900	117869	117869
21	5422.01	3888.67	5489.81	2579.2	3827.34	2977.02	32217.9	1587.11	4466.36	1146.74	1041.81	808.46	1878.99	15486	0	0	0	0	56402	82817.4	117869
22	5455.1	3848.06	5497.03	2360.34	3883.92	2995.02	31937	1603.27	1757.89	1122.88	1038.55	777.7	1449.9	25782.9	0	0	0	0	55976.5	89509.5	117869
23	5488.02	3770.16	5486.47	2156.95	3921.46	3001.86	31791.2	1582.07	1783.95	1141.13	1033.41	761.02	1497.69	14789.1	0	0	0	0	55616.1	78204.5	117869
24	5532.6	3740.31	5509.25	1968.4	3935.6	2999.89	31876.9	1591.65	1267.71	1138	1003.79	746.48	1410.59	11690.6	0	0	0	0	55563	74411.8	117869
25	5389.99	3661.55	5480.92	1793.99	3850.76	2932	31195.8	1458.76	1105.56	1006.06	879.45	661.87	1115.25	17030.7	0	0	0	0	54305	77562.7	117869
26	5371.8	3641.38	5447.17	1641.73	3822.76	2927.8	31526.8	1554.14	1164.26	1136.99	1056.27	768.03	1107.44	9289.17	0	0	0	0	54379.5	70455.8	117869
27	5483.62	3755.33	5459.46	1559.67	3870.93	2959.36	32282.3	1607.18	1271.06	1171.58	1073.6	814.74	1035.03	7530.16	0	0	0	0	55370.7	69874.1	117869
28	5511.14	3888.19	5479.92	1582.42	3839.89	2951.61	32459.9	1620.64	1268.74	1163.35	1095.62	836.57	997.93	7098.71	0	0	0	0	55713.1	69794.6	117869
29	5497.72	4080.75	5472.52	1673.96	3816.57	2916.78	32334.8	1601.9	1273.24	1183.56	1112.28	844.23	963.45	7117.38	0	0	0	0	55793.1	69889.2	117869
30	5536.19	4372.17	5478.46	1801.83	3873.9	2914.45	32393.9	1624.93	1287.59	1191.92	1135.24	849.39	926.77	7028.92	0	0	0	0	56370.9	70415.7	117869
31	5600.67	4620.11	5461.78	1951.32	3914.84	2933.84	32579.9	1644.84	1297.06	1198.91	1136.32	844.24	901.3	7028.15	0	0	0	0	57062.4	71113.2	117869
32	5620.68	4760.55	5428.62	2116.54	3891.86	2934.3	32504.6	1655.68	1300.84	1219.22	1128.26	843.26	903.48	6945.95	0	0	0	0	57257.1	71253.8	117869
33	5583.3	4791.86	5405.19	2295.19	3831.42	2909.06	32056.9	1590.73	1244	1124.13	1073.13	778.35	869.75	6713.95	0	0	0	0	56872.9	70267	117869
34	5573.93	4871.19	5385.92	2486.2	3841.75	2908.5	32074.3	1595.54	1234.01	1116.53	1110.12	805.93	861.91	6881.48	0	0	0	0	57141.8	70747.3	117869
35	5616.93	5078.31	5391.87	2688.98	3886.21	2904.81	32657.2	1629.23	1260.13	1149.45	1131.92	826.12	874.14	6948.17	0	0	0	0	58224.3	72043.5	117869
36	5646.04	5182.94	5406.64	2903.01	3840.18	2888.55	33014.4	1643.61	1267.31	1149.89	1150.97	821.39	883.97	6872.96	0	0	0	0	58881.7	72671.8	117869
37	5633.97	5274.07	5421.71	3127.57	3811.38	2899.14	32945.7	1626.98	1265.81	1165.51	1135.9	820.41	878.28	6817.3	0	0	0	0	59113.6	72823.8	117869
38	5609.24	5510.21	5444.84	3361.79	3835.17	2883.56	32802.9	1669.2	1253.77	1179.18	1132.73	810.25	861.38	7087.93	0	0	0	0	59447.7	73442.1	117869
39	5603.11	5869.02	5469.02	3604.77	3859.56	2856.03	32719.3	1605.01	1236.42	1158.75	1108.41	801.34	865.19	6769.14	0	0	0	0	59980.8	73525	117869
40	5606.19	6342.74	5516.16	3855.07	3899.24	2838.35	32655.3	1623.75	1202.06	1157.83	1101.49	785.75	864.56	6827.4	0	0	0	0	60713	74275.9	117869
41	5688.01	7100.3	5568.39	4110.89	3949.07	2872.7	32404.6	1538.5	1097.38	1112.8	1025.83	719.28	838	5888.63	0	0	0	0	61693.9	73914.3	117869
42	5443.61	7963.19	5481.41	4370.43	3873.69	2842.05	31101.5	1077.53	753.66	755.72	617.98	409.71	698.35	3847.68	0	0	0	0	61075.9	69236.5	117869
43	5354.59	9003.46	5410.4	4631.46	3899.77	2821.06	31795.9	1252.05	766.32	927.61	937.28	559	698.9	5919.78	0	0	0	0	62916.7	73977.6	117869
44	5570.15	9329.83	5426.44	4891.45	3953.17	2865.85	32756.8	1513.09	1087.7	1145.43	1150.49	756.89	779.07	7082.15	0	0	0	0	64793.7	78308.5	117869
45	5701.58	8575.4	5434.65	5147.51	3903.03	2877.37	33447.6	1578.99	1203.13	1185.37	1189.3	786.49	798.9	7153.08	0	0	0	0	65087.1	78982.4	117869
46	5756.08	7766.33	5434.27	5396.61	3869.05	2884.02	33813.8	1590.06	1202.64	1197.85	1183.35	794.32	811.63	7201.34	0	0	0	0	64920.1	78901.3	117869
47	5807.87	7364.88	5437.62	5635.79	3880.14	2914.07	34124.6	1605.71	1214.08	1206.64	1202.68	790.43	821.76	7294.71	0	0	0	0	65164.9	79300.9	117869
48	5863.11	7186.63	5448.47	5835.44	3955.63	2946.87	34287	1594.69	1207.66	1213.99	1207.61	791.16	831.67	7475.68	0	0	0	0	65523.2	79845.6	117869
49	5852.51	6989.12	5444.92	5891.32	3953.31	2932.18	34000.9	1531.69	1142.67	1176.41	1156.33	736.78	818.84	6771.53	0	0	0	0	65064.3	78398.6	117869
50	5835.07	6847.47	5414.19	5752.78	3888.45	2920.95	33931.9	1540.59	1120.99	1181.22	1143.8	734.74	818.23	6975.74	0	0	0	0	64590.8	78106.1	117869
51	5808.07	6649.5	5391.32	5504.08	3875.78	2934.6	33776	1543.96	1148.71	1178.37	1159.21	744.34	825.01	7156.78	0	0	0	0	63939.3	77695.7	117869

## Sheet: Late_best_case_standardpolicy1
	I00–I99, AGE3	J00–J99, AGE3	S00–T98, AGE3	COVID, AGE2	N00–N99, AGE3	K00–K93, AGE3	Others	C00–D48, AGE3	M00–M99, AGE3	C00–D48, AGE2	K00–K93, AGE2	M00–M99, AGE2	I00–I99, AGE3	Others	COVID, AGE2 (Denied CC)	COVID, AGE3 (Denied CC)	Others, Emergency (Denied CC)	Others, Planned (Denied CC)	Sum_E	Sum	Total Capacity
0	12592.9	15365.5	8944.45	137.21	5756.49	5465.48	61626.3	961.166	969.584	696.572	560.003	637.955	263.122	3888.23	0	0	0	0	109888	117865	117869
1	8484.63	9244.97	7310.62	684.942	4559.38	3884.91	41593.2	4999.16	3810.47	3283.95	3394.05	3263.52	1450.5	21901	0	0	0	0	75762.7	117865	117869
2	6842.08	7049.37	6403.7	2400.19	4060.39	3325.48	36997.3	2309	2919	1310	399	1173	1069	3970	0	0	0	0	67078.5	80227.5	117869
3	6165.55	6252.3	5970.9	7498.56	3909.95	3167.67	35521.3	751	289	339	81	121	582	985	0	0	0	0	68486.2	71634.2	117869
4	5829.15	6083.11	5674.52	14334.5	3946.35	3014.71	36103.8	382	30	175	22	24	552	519	0	0	0	0	74986.2	76690.2	117869
5	5738.41	5822.97	5476.45	16700.5	3998.5	3039.94	36678	161	6	51	5	2	355	250	0	0	0	0	77454.8	78284.8	117869
6	5758.83	5491.51	5521.8	14825.2	3962.64	3083.16	36421.6	76	1	20	2	0	300	164	0	0	0	0	75064.8	75627.8	117869
7	5753.01	5261.76	5517.06	12069.3	3929.56	3119.14	36612.1	32	0	7	0	0	201	123	0	0	0	0	72261.9	72624.9	117869
8	5855.97	5132.27	5541.92	9741.56	3960.67	3077.13	36318.8	5059.38	3994.24	3630.77	4263.52	3638.71	1338	26312.3	0	0	0	0	69628.3	117865	117869
9	5858.94	5046.3	5524.72	8009.42	3947.27	3065.81	35970	5772.68	6446.77	4196.2	3795.36	4082.56	1750.73	24398.9	0	0	0	0	67422.4	117866	117869
10	5820.62	4871.18	5556.3	6930.07	3955.82	3080.59	35653.5	5951.17	6083.12	4316.83	3995.95	4051.56	1759.91	25511.1	0	0	327.27	0	65868	117538	117869
11	5747.73	4725.88	5485.91	6143.16	3858.24	3043.8	34832	6309.52	6190.15	4551.5	4155.45	4044.73	2084.58	26593.6	0	0	99.105	0	63836.7	117766	117869
12	5617.63	4637.92	5451.85	5548.9	3844.24	2989.11	33846.1	6522.95	6403.48	4661.54	4254.2	4139.65	2196.44	27626.7	0	0	125.107	0	61935.7	117741	117869
13	5557.67	4571.28	5419	5056.57	3872.5	2919.46	33963.8	6604.64	6413.42	4681.28	4303.18	4138.9	2377.82	27932.6	0	0	53.2534	0	61360.3	117812	117869
14	5584.08	4430.98	5353.1	4620.88	3900.91	2924.61	33702.6	6233.41	5953.58	4468.92	3960.04	3734.83	2473.16	25650	0	0	12.7277	0	60517.1	112991	117869
15	5495.87	4186.04	5374.65	4251.95	3819.59	2917.89	33849.2	3081.92	3364.77	2134.48	1368.74	1541.86	1693.38	10076.2	0	0	68.6048	0	59895.2	83156.5	117869
16	5455.75	4038.12	5360.77	3902.3	3883.81	2867.21	33215.4	2056.33	1531.8	1370.28	1131.22	842.252	1312.19	7878.13	0	0	0	0	58723.4	74845.6	117869
17	5391.44	4050.12	5378.28	3648.48	3826.42	2945.91	33378.8	1819.2	1282.81	1252.58	1075.44	796.433	1230.31	7244.15	0	0	0	0	58619.5	73320.4	117869
18	5454.42	4006.7	5439.01	3367.98	3805.39	2950.19	33304.9	1724.96	1266.17	1182.96	1083.86	810.474	1106.5	7077.53	0	0	0	0	58328.6	72581	117869
19	5459.63	3875.47	5464.75	3092.82	3765.29	2907.94	32816.8	1687.3	1241.16	1169.2	1058.72	792.952	1073.48	6982.49	0	0	0	0	57382.7	71388	117869
20	5444.83	3892.99	5476.06	2782.01	3757.72	2972.81	32367.4	1631.31	1277.36	1189.2	1042.98	765.143	1007.27	7092.57	0	0	0	0	56693.9	70699.7	117869
21	5318.71	3891.61	5518.75	2509.56	3868.99	2966.52	32409.9	1602.21	1339.49	1185.53	1038.53	778.39	989.883	6731.75	0	0	0	0	56484	70149.8	117869
22	5415.28	3932.56	5487.28	2364.96	3900.8	2998.17	32026.5	1610.78	1269.52	1103.83	1045.1	749.241	936.906	6591.37	0	0	0	0	56125.5	69432.3	117869
23	5516.25	3824.44	5482.14	2148.72	3937.8	2997.52	31919.1	1583.87	1227.72	1121.19	1022.93	754.513	913.588	6696.43	0	0	0	0	55826	69146.2	117869
24	5531.47	3770.09	5517.71	1999.85	3945.72	3025.64	32046.5	1606.27	1221.3	1106.3	994.06	747.794	856.588	6424.58	0	0	0	0	55836.9	68793.8	117869
25	5407.81	3666.06	5495.74	1792.85	3842.75	2936.77	31089	1464.83	1081.65	1014.51	887.425	644.061	818.996	5632.34	0	0	0	0	54230.9	65774.7	117869
26	5387.84	3598.74	5478.06	1603.93	3812.97	3015.16	31652.3	1544.11	1167.26	1128.33	1036.97	762.549	829.011	6662.51	0	0	0	0	54549	67679.7	117869
27	5520.67	3784.23	5498.47	1567.39	3941.07	3023.75	32391.3	1632.88	1272.41	1174.39	1075.38	817.929	845.427	6825.87	0	0	0	0	55726.9	69371.2	117869
28	5576.56	3937.73	5433.83	1588.7	3917.31	2968.75	32532.9	1632.85	1251.03	1158.2	1090.19	812.385	851.04	6798.61	0	0	0	0	55955.8	69550.1	117869
29	5498.49	4092.8	5481.31	1726.8	3850.18	2920.28	32227	1646.22	1293.7	1185.01	1121.02	831.567	859.775	7000.33	0	0	0	0	55796.8	69734.5	117869
30	5545.86	4360.88	5492.75	1776.28	3943.4	2884.94	32394	1633.02	1319.95	1196.98	1141.35	857.542	866.155	6960.31	0	0	0	0	56398.1	70373.4	117869
31	5525.33	4678.05	5523.24	1922.66	3957.05	2939.53	32603.6	1644.57	1287.08	1172.17	1139.55	818.575	871.595	7044.5	0	0	0	0	57149.5	71127.5	117869
32	5613.07	4757.96	5484.73	2128.9	3883.71	2912.33	32460	1641.99	1291.65	1219.22	1120.05	839.393	912.896	6986.59	0	0	0	0	57240.7	71252.5	117869
33	5527.09	4782.93	5403.27	2297.05	3909.78	2946	32220.5	1606.5	1235.65	1116.59	1056.24	785.926	830.536	6739.27	0	0	0	0	57086.6	70457.3	117869
34	5529.27	4847.44	5332.35	2527.09	3855.35	2942.9	32223.9	1601.56	1245.38	1123.92	1113.71	797.293	824.791	6906.6	0	0	0	0	57258.3	70871.5	117869
35	5674.55	5063.8	5334.31	2706.03	3866.06	2904.42	32501.4	1613.83	1253.03	1133.97	1141.08	819.698	856.434	6974.16	0	0	0	0	58050.6	71842.8	117869
36	5647.86	5165.77	5376.43	2854.36	3839.25	2848.87	33045.2	1625.25	1257.98	1156.35	1139.14	822.929	860.66	6914.61	0	0	0	0	58777.8	72554.7	117869
37	5639.95	5249.55	5429.25	3069.61	3822.1	2920.16	33107	1629.19	1303.29	1164.73	1136.55	843.334	880.601	6859.66	0	0	0	0	59237.7	73055	117869
38	5656.58	5400.47	5481.39	3317.77	3867.25	2884.38	32829.3	1675.8	1302.13	1214.28	1129.55	840.995	836.155	7069.29	0	0	0	0	59437.2	73505.4	117869
39	5561.17	5820.41	5450.5	3574.37	3907.99	2871.43	32766.1	1591.79	1233.92	1169.15	1082.31	810.069	862.722	6758.72	0	0	0	0	59951.9	73460.6	117869
40	5530.48	6456.43	5525.29	3816.91	3951.02	2796.63	32712.5	1601.56	1224.81	1149.16	1085.39	810.349	847.185	6830.69	0	0	0	0	60789.3	74338.4	117869
41	5631.39	7146.85	5578.43	4140.42	3996.76	2832.19	32456.2	1520.75	1155.06	1114.01	1033.3	742.081	840.582	5957.97	0	0	0	0	61782.3	74146	117869
42	5410.16	7976.87	5489.87	4326.92	3943.44	2849.77	31136.7	1053.63	739.535	730.434	617.589	393.435	674.401	3910.47	0	0	0	0	61133.7	69253.2	117869
43	5331.17	9035.34	5376.09	4655.94	3930.15	2799.45	31978.3	1271.15	748.758	921.545	933.038	562.756	682.713	5950.41	0	0	0	0	63106.4	74176.8	117869
44	5599.58	9207.42	5378.89	4893.48	3888.77	2839.69	32894.8	1533.49	1066.8	1166.1	1154.7	754.788	761.722	7152.09	0	0	0	0	64702.6	78292.3	117869
45	5711.64	8563.85	5397.73	5235.12	3922.92	2919.03	33484.1	1560.85	1182.72	1207.78	1183.26	785.341	789.04	7188.57	0	0	0	0	65234.3	79131.9	117869
46	5801.79	7751.95	5474.4	5408.34	3919.88	2893.97	33819	1582.55	1211.61	1202.48	1187.06	798.656	803.67	7233.01	0	0	0	0	65069.3	79088.3	117869
47	5847.4	7324.2	5398.53	5653.18	3956.65	2934.18	34131.7	1595.88	1223.58	1222.98	1187.76	804.928	821.919	7323.22	0	0	0	0	65245.8	79426.1	117869
48	5859.41	7120.19	5454.86	5782.13	4021.8	2958.08	34387.7	1598.25	1179.88	1214.71	1218.66	811.689	814.549	7477.95	0	0	0	0	65584.2	79899.9	117869
49	5817.86	6994.49	5537.4	5864.67	3976.85	2955.35	33980.6	1532.98	1182.13	1192.01	1151.8	748.958	796.126	6784.7	0	0	0	0	65127.2	78515.9	117869
50	5811.13	6786.95	5412.18	5777.13	3884.49	2935.57	33860.1	1540.76	1129.75	1194.52	1129.94	740.017	818.421	7053.6	0	0	0	0	64467.5	78074.5	117869
51	5794.68	6546.92	5433.12	5483.75	3876.68	2950.99	33731.6	1533.24	1148.2	1163.59	1158.37	738.761	800.618	7198.87	0	0	0	0	63817.7	77559.3	117869

## Sheet: Late_best_case_standardpolicy2
	I00–I99, AGE3	J00–J99, AGE3	S00–T98, AGE3	COVID, AGE2	N00–N99, AGE3	K00–K93, AGE3	Others	C00–D48, AGE3	M00–M99, AGE3	C00–D48, AGE2	K00–K93, AGE2	M00–M99, AGE2	I00–I99, AGE3	Others	COVID, AGE2 (Denied CC)	COVID, AGE3 (Denied CC)	Others, Emergency (Denied CC)	Others, Planned (Denied CC)	Sum_E	Sum	Total Capacity
0	12592.9	15365.5	8944.45	137.21	5756.49	5465.48	61626.3	961.166	969.584	696.572	560.003	637.955	263.122	3888.23	0	0	0	0	109888	117865	117869
1	8483.63	9334.97	7249.62	698.942	4533.38	3952.91	41810.2	4954.2	3782.13	3277.29	3380.28	3230.33	1470.82	21706.2	0	0	0	0	76063.7	117865	117869
2	6787.08	7153.37	6466.7	2395.19	4109.77	3383.86	37004.1	2215	2868	1257	466	1115	1032	3902	0	0	0	0	67300.1	80155.1	117869
3	6168.55	6233.3	5967.9	7509.56	3930.34	3109.05	35900.3	757	295	322	116	95	609	969	0	0	0	0	68819	71982	117869
4	5864.15	5964.11	5634.52	14296.5	4019.73	3027.71	36146.1	360	52	150	34	16	534	454	0	0	0	0	74952.9	76552.9	117869
5	5768.41	5767.97	5500.45	16573.5	4079.88	3053.94	36478.9	179	4	53	12	3	339	229	0	0	0	0	77223.1	78042.1	117869
6	5702.19	5596.9	5523.8	14835.2	3925.64	3080.16	36388.5	72	1	21	5	1	295	160	0	0	0	0	75052.4	75607.4	117869
7	5806.01	5340.76	5543.06	11957.3	3954.56	3126.14	36464	27	0	11	1	0	179	114	0	0	0	0	72191.9	72523.9	117869
8	5770.97	5073.66	5514.92	9750.56	3892.67	3164.51	36286.3	5089.73	4008.56	3645.47	4279.41	3652	1345.74	26391	0	0	0	0	69453.6	117865	117869
9	5716.31	4986.3	5535.08	8073.42	3936.27	3124.81	35814.6	5856.19	6328.98	4198.72	3772.21	4050.14	1748.84	24723.8	0	0	0	0	67186.8	117866	117869
10	5716.62	4725.18	5532.3	6955.07	4006.44	3131.59	35565.2	6015.09	6099.47	4275.03	3983.62	4006.15	1772.45	25663.1	10	20	374.561	13	65632.4	117447	117869
11	5653.73	4671.49	5572.91	6170.16	3872.86	2998.42	34832.2	6287.08	6324.85	4541.35	4140.07	4054.95	1994.56	26567.7	0	0	182.904	0	63771.7	117682	117869
12	5562.63	4573.92	5445.85	5573.9	3781.24	2903.73	33874.3	6453.33	6376.38	4614.39	4268	4211.62	2196.17	27809.5	0	0	219.964	0	61715.6	117645	117869
13	5578.3	4441.28	5447	5068.57	3814.11	2920.46	33715.7	6688.6	6423.12	4715.75	4340.27	4142.33	2326.47	28052	0	0	191.873	0	60985.4	117674	117869
14	5547.08	4332.59	5331.1	4655.88	3766.91	2934.23	33656.5	6125.76	5897.44	4356.82	3918.63	3690.73	2413.29	25156.5	0	0	151.352	0	60224.3	111783	117869
15	5566.87	4252.04	5371.65	4327.95	3751.59	2852.89	33517.2	3162.34	3346.25	2167.71	1420.42	1606.67	1666.62	9969.91	0	0	122.512	0	59640.2	82980.1	117869
16	5471.38	4163.12	5392.77	3942.3	3811.81	2929.21	33070.4	2100.33	1496.8	1420.28	1139.22	880.252	1281.97	7775.13	0	0	0	0	58781	74875	117869
17	5493.44	4116.12	5434.28	3668.48	3856.42	2882.91	33338.8	1803.06	1299.63	1242.66	1081.39	820.425	1194.66	7226.15	0	0	0	0	58790.5	73458.4	117869
18	5480.42	4063.7	5546.01	3351.98	3794.39	2918.19	33283.9	1722.96	1326.17	1179.96	1069.86	810.474	1137.5	7103.53	0	0	0	0	58438.6	72789	117869
19	5468.63	3936.47	5491.75	3067.82	3851.29	2926.94	32923.8	1657.3	1262.16	1165.2	1053.72	768.952	1031.48	6955.49	0	0	0	0	57666.7	71561	117869
20	5449.83	3871.99	5469.06	2837.01	3744.72	2929.81	32414.4	1630.31	1340.36	1148.2	1019.98	789.143	1009.27	7052.57	0	0	0	0	56716.9	70706.7	117869
21	5460.71	3855.61	5464.75	2593.56	3849.99	2981.52	32271.9	1596.21	1296.49	1128.53	1038.53	771.39	981.883	6780.75	0	0	0	0	56478	70071.8	117869
22	5438.28	3870.56	5469.28	2376.96	3893.8	2915.17	31934.5	1610.78	1278.52	1129.83	1049.1	782.241	918.906	6644.37	0	0	0	0	55898.5	69312.3	117869
23	5468.25	3778.44	5512.14	2196.72	3903.8	2962.52	31765.1	1592.87	1228.72	1127.19	1023.93	769.513	908.588	6695.43	0	0	0	0	55587	68933.2	117869
24	5508.47	3720.09	5517.71	1975.85	3913.72	2975.64	31770.5	1592.27	1199.3	1164.3	1011.06	752.794	885.588	6478.58	0	0	0	0	55381.9	68465.8	117869
25	5433.81	3678.06	5538.74	1793.85	3896.75	2939.77	31220	1439.83	1136.65	971.513	889.425	660.061	829.996	5640.34	0	0	0	0	54500.9	66068.7	117869
26	5349.84	3566.74	5485.06	1659.93	3887.97	2906.16	31430.3	1576.11	1165.26	1136.33	1067.97	750.549	872.011	6661.51	0	0	0	0	54286	67515.7	117869
27	5439.67	3693.23	5460.47	1583.39	3896.07	2965.75	32363.3	1617.88	1276.41	1153.39	1074.38	835.929	844.427	6871.87	0	0	0	0	55401.9	69076.2	117869
28	5451.56	3875.73	5489.83	1581.7	3853.31	2919.75	32540.9	1562.85	1277.03	1165.2	1080.19	844.385	829.04	6765.61	0	0	0	0	55712.8	69237.1	117869
29	5463.49	4019.8	5474.31	1677.8	3823.18	2908.28	32358	1588.22	1267.7	1178.01	1101.02	855.567	914.775	7005.33	0	0	0	0	55724.8	69635.5	117869
30	5467.86	4345.88	5520.75	1796.28	3912.4	2889.94	32543	1597.02	1289.95	1208.98	1141.35	848.542	863.155	7004.31	0	0	0	0	56476.1	70429.4	117869
31	5588.33	4577.05	5427.24	1967.66	3991.05	2939.53	32769.6	1614.57	1338.08	1232.17	1134.55	822.575	870.595	6990.5	0	0	0	0	57260.5	71263.5	117869
32	5541.07	4739.96	5477.73	2127.9	3928.71	2917.33	32603	1642.99	1295.65	1208.22	1119.05	833.393	897.896	6966.59	0	0	0	0	57335.7	71299.5	117869
33	5462.09	4777.93	5425.27	2318.05	3860.78	2945	32112.5	1544.5	1295.65	1168.59	1071.24	794.926	834.536	6705.27	0	0	0	0	56901.6	70316.3	117869
34	5486.27	4821.44	5405.35	2494.09	3851.35	2867.9	32297.9	1582.56	1234.38	1094.92	1113.71	810.293	865.791	6879.6	0	0	0	0	57224.3	70805.5	117869
35	5594.55	5029.8	5413.31	2679.03	3839.06	2854.42	32712.4	1626.83	1275.03	1162.97	1127.08	839.698	878.434	6918.16	0	0	0	0	58122.6	71950.8	117869
36	5562.86	5109.77	5442.43	2898.36	3753.25	2912.87	32941.2	1665.25	1231.98	1117.35	1152.14	844.929	895.66	6854.61	0	0	0	0	58620.8	72382.7	117869
37	5595.95	5219.55	5422.25	3158.61	3798.1	2849.16	32941	1610.19	1271.29	1177.73	1120.55	831.334	896.601	6780.66	0	0	0	0	58984.7	72673	117869
38	5557.58	5430.47	5485.39	3331.77	3808.25	2910.38	32790.3	1668.8	1228.13	1183.28	1145.55	818.995	889.155	7066.29	0	0	0	0	59314.2	73314.4	117869
39	5499.17	5729.41	5523.5	3579.37	3898.99	2919.43	32861.1	1593.79	1268.92	1191.15	1104.31	804.069	912.722	6743.72	0	0	0	0	60010.9	73629.6	117869
40	5589.48	6335.43	5594.29	3842.91	3937.02	2836.63	32701.5	1641.56	1223.81	1190.16	1103.39	772.349	823.185	6839.69	0	0	0	0	60837.3	74431.4	117869
41	5695.39	7066.85	5647.43	4165.42	3893.76	2986.19	32562.2	1552.75	1119.06	1095.01	1017.3	716.081	865.582	5896.97	0	0	0	0	62017.3	74280	117869
42	5413.16	7907.87	5522.87	4360.92	3838.44	2879.77	31003.7	1102.63	713.535	773.434	605.589	417.435	678.401	3864.47	0	0	0	0	60926.7	69082.2	117869
43	5405.17	9054.34	5426.09	4626.94	3860.15	2785.45	31642.3	428	252	260	86	95	498	874	0	0	0	0	62800.4	65293.4	117869
44	5702.16	9344.59	5422.06	4877.48	3931.92	2924.26	32926	168	30	101	17	9	349	298	0	0	0	0	65128.4	66100.4	117869
45	5809.17	8512.59	5518.78	5115.12	3905.99	2897.92	33632	82	4	34	3	2	262	203	0	0	0	0	65391.6	65981.6	117869
46	5906.91	7730.25	5447.98	5362.34	3887.49	2953.57	34080.1	24	1	12	2	0	187	110	0	0	0	0	65368.6	65704.6	117869
47	5826.83	7357.67	5464.28	5612.18	3853.79	3025.48	34541.8	18	0	7	1	0	145	85	0	0	0	0	65682	65938	117869
48	5884.79	7233.22	5468.14	5802.13	3966.86	3035.09	34792	2	0	3	2	0	112	44	0	0	0	0	66182.2	66345.2	117869
49	5931.82	7038.7	5524.83	5887.67	3962.45	2982.31	34630.3	1	0	0	1	0	69	41	0	0	0	0	65958.1	66070.1	117869
50	5888.67	6846.33	5407.79	5812.13	3944.62	3020.23	34732.3	4949.59	3220.76	4077.67	5344.81	2929.37	1389.77	30301.4	0	0	0	0	65652.1	117865	117869
51	5860.32	6627.44	5406.9	5465.75	3856.9	3047.69	34210	5517.7	4876.81	4387.69	4236.69	2996.49	2012.12	25296.6	0	0	0	0	64475	113799	117869

## Sheet: Late_worst_case_optimized
	I00–I99, AGE3	J00–J99, AGE3	S00–T98, AGE3	COVID, AGE2	N00–N99, AGE3	K00–K93, AGE3	Others	C00–D48, AGE3	C00–D48, AGE2	K00–K93, AGE2	K00–K93, AGE3	I00–I99, AGE3	N00–N99, AGE2	Others	COVID_AGE3_E_E (Denied CC)	0_E (Denied CC)	Others, Emergencies	Others, Planned	Sum_E	Sum	Total Capacity
0	10434	13033	7414	0	4390	4325	58874	496	377	201	144	159	152	2187	0	0	0	0	98470	102186	102186
1	7073.39	7554.51	6083.15	459.84	3563.6	3063.32	45067.7	7185.51	16359.9	58.25	46.48	185.31	13.81	5471.17	0	0	0	0.06	72865.5	102186	102186
2	8225.95	8643.88	7099.56	2306.83	4944.99	4162.11	48647	3107.82	7134.29	3201.59	15.02	109.43	2.9	4584.64	0	0	0	0	84030.3	102186	102186
3	8496.81	8772.68	7585	7485.09	5490.92	4430.39	49562.9	963.8	1696.53	6431.93	4.85	95.94	0.49	1168.63	0	0	0	0.05	91823.8	102186	102186
4	8547.8	8775.19	7783.74	14324.9	5757.22	4475.12	49234.6	474.61	738.88	764.26	1.57	65.94	0.09	393.16	0	0	628.44	220.49	98898.6	101337	102186
5	8453.21	8700.62	7868.24	16668.4	5833.15	4390.98	49557.9	105.16	285.71	166.08	0.31	12.48	0.02	143.7	0	0	0	0	101473	102186	102186
6	8551.4	8343.74	8050.15	14717.1	5884.98	4512.01	50765.2	79.36	714.02	48.18	0.13	39.25	0	308	172.49	0	0	0.02	100825	102013	102186
7	8630.16	7950.62	8146.5	11984.8	5914.27	4582.88	51315.9	33.3	2696.11	13.82	0.04	15.92	0	362.45	539.19	0	0	0.01	98525.1	101647	102186
8	8709.24	7662.67	8192.45	9732.7	5901.17	4637.66	51398.5	1849.1	2314.25	3.97	0.01	18.17	0	1090.03	676.09	0	0	0.01	96234.4	101510	102186
9	8715.78	7421.43	8241.2	8113.62	5911.41	4628.83	51129	5148.54	1506.38	1.14	0	10.84	0	568.9	788.92	0	0	0	94161.3	101397	102186
10	8699.43	7175.16	8317.92	6980.45	5954.37	4648.74	51041.7	7135.23	1310.97	0.33	0	9.44	0	170.77	741.51	0	0	0	92817.8	101444	102186
11	8729.22	7052.98	8404.16	6166.95	5846.51	4704.03	50895.7	4313.01	1209.29	3620.27	0	6.51	0	853.92	383.4	0	0	0	91799.6	101803	102186
12	8589.77	6914.7	8367.95	5551.74	5837.52	4662.1	49803.8	7887.48	1060.92	920.02	0	5.17	0	1930.34	654.46	0	0	0	89727.6	101532	102186
13	8587.35	6787.79	8355.28	5057.55	5948.64	4663.61	50409.1	9115.12	1148.92	263.88	0	3.76	0	1324.94	520.08	0	0	0	89809.3	101666	102186
14	8720.44	6646.65	8360.81	4638.57	5977.67	4734.93	50712.5	3692.82	1191.37	4412.89	0	2.89	0	2652.21	442.24	0	0	0	89791.6	101744	102186
15	8686.96	6407.51	8356.58	4268.65	5949.97	4761.55	50908.2	5462.23	1156.41	4460.91	0	2.15	0	1525.72	239.12	0	0	0	89339.4	101947	102186
16	8598.15	6230.22	8427.3	3932.89	6033.02	4769.45	50694.3	2438.17	1169.19	5034.65	1255.59	1.62	0	3190.59	410.87	0	0	0	88685.3	101775	102186
17	8555.89	6186.16	8493.9	3623.09	6122.31	4797.69	50681.7	2794.01	1159.74	6560.97	177.29	805.76	0	2035.55	191.9	0	0	0	88460.8	101994	102186
18	8509	6102.62	8505.11	3334.81	6078.79	4831.1	50734.7	2221.86	1158.53	826.48	7789.24	611.27	0	1115.67	366.84	0	0	0	88096.1	101819	102186
19	8456.65	5987.84	8533.86	3065.6	5996.37	4798.92	50262	1059.78	1154.61	186.5	8919.09	2178.41	0	1281.33	305.01	0	0	0	87101.3	101881	102186
20	8394.98	5918.01	8546.51	2814.06	6013.1	4672.72	49496.5	2139.87	1160.86	2775.97	1338.95	1771.96	0	6876.76	265.75	0	0	0	85855.9	101920	102186
21	8424.44	5891	8492.26	2579.2	6113.05	4622.84	49152.2	1862.51	1146.74	331.76	334.5	725.9	0	12271.9	237.79	0	0	0	85274.9	101948	102186
22	8478.79	5829.48	8419.64	2360.34	6145.28	4632.02	48785.3	1674.81	1122.88	1874.33	4650.55	1520.15	0	6637.77	54.63	0	0	0	84650.8	102131	102186
23	8522.32	5713.36	8360.64	2156.95	6133.62	4607.28	48606.8	695.18	1141.13	1125.48	1280.41	3588.66	0	10000.7	253.46	0	0	0	84101	101933	102186
24	8557.65	5668.63	8373.93	1968.4	6076.77	4563.81	48801.4	2119.98	1138	1022.32	843.82	2551.66	5763.17	4599.36	137.05	0	0	0	84010.6	102049	102186
25	8314.56	5548.28	8319.66	1793.98	5874.94	4448.56	47817	1737.77	1006.06	136.55	152.14	1260.77	14135.7	1441.06	198.89	0	0	0	82117	101987	102186
26	8281.07	5518.43	8262.95	1646.07	5808.32	4442.38	48242.1	1616.17	1136.99	1716.84	1155.63	3116.69	2092.21	9150.11	0	0	0	0	82201.3	102186	102186
27	8431.27	5691.22	8282.96	1599.46	5872.43	4489.62	49303.4	1640.76	1171.58	1141.56	783.6	2223.32	173.93	11380.9	0	0	0	0	83670.4	102186	102186
28	8453.99	5891.63	8312.03	1716.35	5822.46	4473.9	49573.4	1635.4	1163.35	1108.74	746.94	1586.77	37.58	11423.4	240.03	0	0	0	84243.8	101946	102186
29	8427.18	6184.4	8296.31	1957.58	5785.84	4419.94	49293.3	1499.35	1183.56	1116.11	739.7	3111.38	4826.2	5150.23	194.91	0	0	0	84364.6	101991	102186
30	8465.29	6626.16	8305.42	2286.79	5870.66	4416.04	49380.1	1689.08	1191.92	1136.34	756.04	3260.58	1174.74	7438.31	188.56	0	0	0	85350.4	101997	102186
31	8532.55	7000.7	8284.49	2691.83	5931.98	4445.28	49677.3	696.33	1198.91	1136.64	752.36	2074.56	547.85	9005.24	209.96	0	0	0	86564.2	101976	102186
32	8546.56	7214.53	8233.46	3173.17	5896.9	4445.94	49592.8	594.6	1219.22	1128.35	760.03	1412.66	85.52	9882.31	0	0	0	0	87103.3	102186	102186
33	8489.02	7264.92	8196.39	3736.49	5807.09	4407.68	48990	2794.24	1124.13	1073.15	720.46	1129.72	9.12	8443.52	0	0	0	0	86891.6	102186	102186
34	8479.42	7384.56	8165.78	4389.14	5823.12	4406.82	49144.9	2142.85	1116.53	1110.13	742.88	819.03	1449.28	7011.55	0	0	0	0	87793.7	102186	102186
35	8551.15	7695.69	8172.19	5138.94	5889.01	4401.23	50151.5	1770.61	1149.45	1131.92	750.42	629.95	759.19	5978.09	16.61	0	0	0	89999.7	102169	102186
36	8602.84	7853.37	8193.24	5992.73	5818.74	4376.59	50853.8	1716.73	1149.89	1150.97	750.44	467.43	526.24	4643.28	89.68	0	0	0	91691.3	102096	102186
37	8592.64	7991.15	8215.41	6954.91	5774.93	4392.64	50951.1	1659.37	1165.51	1135.9	744.64	354.45	484.29	3580.94	188.07	0	0	0	92872.8	101998	102186
38	8563.42	8348.85	8250.11	8026.48	5810.89	4369.02	50968.8	1683.95	1179.18	1132.73	749.59	265.26	653.6	1862.88	321.22	0	0	0	94337.6	101865	102186
39	8562.11	8892.46	8286.57	9203.85	5847.83	4327.31	51114.5	687.04	1158.75	1108.41	734.84	200.11	97.52	1516.28	448.43	0	0	0	96234.6	101738	102186
40	8574.74	9610.21	8357.91	10477.2	5907.95	4300.53	51326	251.74	407.84	144.18	117.24	150.23	8.84	1126.17	1283.92	0	40.83	100.39	98554.6	100761	102186
41	8706.66	10758.8	8413.35	11828.9	5985.25	4357.81	51184	119.18	115.21	33.27	30.34	28.44	1.86	271.5	205.44	0	48.79	97.18	101235	101835	102186
42	8343.83	12068.3	8258.62	13232.3	5874.71	4322.53	48326.8	53.61	50.46	9.63	9.4	5.38	0.32	401.19	1140.29	0	44.86	43.75	100427	100957	102186
43	8214.82	13646.8	8150.06	14652.7	5917.45	4300.98	46571.4	24.34	19.49	2.76	3.02	1.02	0.06	135.47	215.19	0	305.99	24.44	101454	101640	102186
44	8480.6	14143.9	8138.57	16046.4	5989.92	4328.48	44968	5.39	7.77	0.79	0.97	0.19	0.01	43.41	0	0	29.67	2	102096	102154	102186
45	8717.61	13004.1	8174.16	17363.2	5922.43	4385.02	44526.9	4.1	3.07	0.23	0.31	3.23	0	21.4	0	0	59.01	1.14	102093	102126	102186
46	8801.78	11782	8185.91	18549.5	5879.25	4423.84	44517	1.72	1.22	0.07	0.1	0.61	0	12.19	0	0	30.74	0	102139	102155	102186
47	8908.75	11177.7	7765.5	19552.6	5902.1	4489.86	44173.5	0.79	0.48	0.02	0.03	1.6	0	7.84	0	0	204.39	0.69	101970	101981	102186
48	8941.02	10802.8	7682.51	20164.7	6012.07	4502.47	44044.7	0.18	0.19	0.01	0.01	0.3	0	5.46	0	0	29.58	0	102150	102156	102186
49	8970.77	10486.4	7956.99	19769.2	6017.78	4524.47	44316.2	0.13	0.08	0	0	0.76	0	3.97	0	0	139.1	0	102042	102047	102186
50	8906.98	10362.1	8055.35	18171.6	5927.65	4505.57	46193	0.06	0.03	0	0	0.33	0	2.99	0	0	60.31	0	102122	102126	102186
51	8898.62	10094.1	8097.75	16030.4	5914.29	4564.29	48188.4	0.03	0.01	0	0	0.36	0	2.26	0	0	395.23	0.19	101788	101791	102186

[truncated: 8 more sheets: Late_worstcase_standardpolicy1, Late_worstcase_standardpolicy2, Early_baseline_optimized, Early_baseline_standardpolicy1, Early_baseline_standardpolicy2, Late_baseline_optimized, Late_baseline_standardpolicy1, Late_baseline_standardpolicy2]
