# Supplementary material for: Optimal national prioritization policies for hospital care during the SARS-CoV-2 pandemic
Source: Nat Comput Sci. 2021 Aug 13;1(8):521–31. doi: 10.1038/s43588-021-00111-1 (PMC10766519; doi:10.1038/s43588-021-00111-1)
Supplement: Supplementary file 10 — Statistical source data for Fig. 2. [file 43588_2021_111_MOESM10_ESM.csv]

Scenario.Type.	Scenario.	ICD	opt_res_upper	gov_res_upper	upper_diff	upper_diff_log	lower_diff	optim_res_lower	gov_res_lower	lower_diff_log	Policy_comparison	upper_col	lower_col
Optimization Model	Baseline Early Lockdown	COVID	2590909.5	2605428.5	-14519	-9.58321341548369	-12507.6599999997	2575243.37	2587751.03	-9.43409653560512	Optimized Schedule vs Standard Policy 1	Upper	Lower
Optimization Model	Baseline Late Lockdown	COVID	2828589.97	2817227.3	11362.6700000004	9.33808869987	13099.6499999999	2812923.84	2799824.19	9.48034079127506	Optimized Schedule vs Standard Policy 1	Upper	Lower
Optimization Model	Best-Case Early Lockdown	COVID	2571000.75	2568630.4	2370.35000000009	7.77079290255059	2370.35000000009	2571000.75	2568630.4	7.77079290255059	Optimized Schedule vs Standard Policy 1	Upper	Lower
Optimization Model	Best-Case Late Lockdown	COVID	2806077.86	2807887.8	-1809.93999999994	-7.50104897453912	-1809.93999999994	2806077.86	2807887.8	-7.50104897453912	Optimized Schedule vs Standard Policy 1	Upper	Lower
Optimization Model	Worst-Case Early Lockdown	COVID	3541276.59	3537245.5	4031.08999999985	8.3017920898339	17809.3500000001	3525610.45	3507801.1	9.78747887926734	Optimized Schedule vs Standard Policy 1	Upper	Lower
Optimization Model	Worst-Case Late Lockdown	COVID	4968248.66	5169472.4	-201223.74	-12.2121727022949	-36918.4899999993	4710000.73	4746919.22	-10.5164677885388	Optimized Schedule vs Standard Policy 1	Upper	Lower
Optimization Model	Baseline Early Lockdown	A00-B99	270649.495001391	295100.347536196	-24450.8525348046	-10.1044203627943	-11598.1425348046	270649.495001391	282247.637536196	-9.35860023796292	Optimized Schedule vs Standard Policy 1	Upper	Lower
Optimization Model	Baseline Late Lockdown	A00-B99	270649.495001391	295464.784328324	-24815.2893269327	-10.1192152473101	-12145.0793269327	270649.495001391	282794.574328324	-9.40467937306852	Optimized Schedule vs Standard Policy 1	Upper	Lower
Optimization Model	Best-Case Early Lockdown	A00-B99	186367.121504586	186511.086605322	-143.965100736707	-4.96957091420795	-143.965100736707	186367.121504586	186511.086605322	-4.96957091420795	Optimized Schedule vs Standard Policy 1	Upper	Lower
Optimization Model	Best-Case Late Lockdown	A00-B99	186367.121504586	183140.826455377	3226.29504920889	8.07908971427013	3226.29504920889	186367.121504586	183140.826455377	8.07908971427013	Optimized Schedule vs Standard Policy 1	Upper	Lower
Optimization Model	Worst-Case Early Lockdown	A00-B99	270649.495001391	315011.333399392	-44361.838398001	-10.7001348833017	-17442.168398001	270649.495001391	288091.663399392	-9.76664602448181	Optimized Schedule vs Standard Policy 1	Upper	Lower
Optimization Model	Worst-Case Late Lockdown	A00-B99	372972.865001391	582897.751471194	-209924.886469803	-12.2545050622385	-18325.3064698027	271167.125001391	289492.431471194	-9.81603825075158	Optimized Schedule vs Standard Policy 1	Upper	Lower
Optimization Model	Baseline Early Lockdown	C00-D48	403986.47	519573	-115586.53	-11.6577747059398	-111136.66	403986.47	515123.13	-11.6185158941959	Optimized Schedule vs Standard Policy 1	Upper	Lower
Optimization Model	Baseline Late Lockdown	C00-D48	403831.94	528626.7	-124794.76	-11.7344257468565	-120499.33	403831.94	524331.27	-11.6993994717314	Optimized Schedule vs Standard Policy 1	Upper	Lower
Optimization Model	Best-Case Early Lockdown	C00-D48	277852.26	299361.4	-21509.14	-9.9762332400585	-21509.14	277852.26	299361.4	-9.9762332400585	Optimized Schedule vs Standard Policy 1	Upper	Lower
Optimization Model	Best-Case Late Lockdown	C00-D48	277852.26	295962.8	-18110.54	-9.80424936821315	-18110.54	277852.26	295962.8	-9.80424936821315	Optimized Schedule vs Standard Policy 1	Upper	Lower
Optimization Model	Worst-Case Early Lockdown	C00-D48	403964.41	548683.6	-144719.19	-11.8825505230386	-134512.56	403964.41	538476.97	-11.8094128565637	Optimized Schedule vs Standard Policy 1	Upper	Lower
Optimization Model	Worst-Case Late Lockdown	C00-D48	527357.11	646460.3	-119103.19	-11.6877455391996	-130021.86	410005.01	540026.87	-11.7754578691476	Optimized Schedule vs Standard Policy 1	Upper	Lower
Optimization Model	Baseline Early Lockdown	D50-D89	7276.09799325479	12921.6060487782	-5645.5080555234	-8.63861547351238	-1315.26618587929	7276.09799325479	8591.36417913408	-7.18179434684905	Optimized Schedule vs Standard Policy 1	Upper	Lower
Optimization Model	Baseline Late Lockdown	D50-D89	7276.09799325479	12442.6935334184	-5166.59554016362	-8.54996924772453	-1027.2734308719	7276.09799325479	8303.37142412669	-6.93466341682138	Optimized Schedule vs Standard Policy 1	Upper	Lower
Optimization Model	Best-Case Early Lockdown	D50-D89	4979.5737919734	5154.28504669788	-174.711254724482	-5.16313463821594	-174.711254724482	4979.5737919734	5154.28504669788	-5.16313463821594	Optimized Schedule vs Standard Policy 1	Upper	Lower
Optimization Model	Best-Case Late Lockdown	D50-D89	4979.5737919734	5862.34995620284	-882.776164229441	-6.78307167382487	-882.776164229441	4979.5737919734	5862.34995620284	-6.78307167382487	Optimized Schedule vs Standard Policy 1	Upper	Lower
Optimization Model	Worst-Case Early Lockdown	D50-D89	7276.09799325479	17353.6703884219	-10077.5723951671	-9.21806767880745	-1703.61092866528	7276.09799325479	8979.70892192007	-7.44050535307032	Optimized Schedule vs Standard Policy 1	Upper	Lower
Optimization Model	Worst-Case Late Lockdown	D50-D89	7290.51681786168	92790.9531704551	-85500.4363525934	-11.3562767584509	-1686.08238448689	7290.51681786168	8976.59920234857	-7.43016300123923	Optimized Schedule vs Standard Policy 1	Upper	Lower
Optimization Model	Baseline Early Lockdown	E00-E90	31033.705851342	43445.936257874	-12412.230406532	-9.42643758860351	-7919.17040653197	31033.705851342	38952.876257874	-8.97704173267215	Optimized Schedule vs Standard Policy 1	Upper	Lower
Optimization Model	Baseline Late Lockdown	E00-E90	31033.705851342	44454.1529102616	-13420.4470589196	-9.50453472285603	-8915.22705891959	31033.705851342	39948.9329102616	-9.09551599928525	Optimized Schedule vs Standard Policy 1	Upper	Lower
Optimization Model	Best-Case Early Lockdown	E00-E90	22550.4549896519	24783.5076785297	-2233.05268887773	-7.71112484711832	-2233.05268887773	22550.4549896519	24783.5076785297	-7.71112484711832	Optimized Schedule vs Standard Policy 1	Upper	Lower
Optimization Model	Best-Case Late Lockdown	E00-E90	22550.4549896519	24270.5818546648	-1720.12686501283	-7.45015332581585	-1720.12686501283	22550.4549896519	24270.5818546648	-7.45015332581585	Optimized Schedule vs Standard Policy 1	Upper	Lower
Optimization Model	Worst-Case Early Lockdown	E00-E90	31033.705851342	58290.5418045822	-27256.8359532401	-10.2130596293005	-17154.6159532401	31033.705851342	48188.3218045822	-9.75002256817167	Optimized Schedule vs Standard Policy 1	Upper	Lower
Optimization Model	Worst-Case Late Lockdown	E00-E90	31098.225851342	163810.859519098	-132712.633667755	-11.7959414205193	-19284.7536677555	31098.225851342	50382.9795190975	-9.86707009730462	Optimized Schedule vs Standard Policy 1	Upper	Lower
Optimization Model	Baseline Early Lockdown	F00-F99	14148.9452016048	20772.2253417534	-6623.28014014858	-8.79834601566512	-2885.84014014858	14148.9452016048	17034.7853417534	-7.96757134630574	Optimized Schedule vs Standard Policy 1	Upper	Lower
Optimization Model	Baseline Late Lockdown	F00-F99	14148.9452016048	21247.0041772749	-7098.05897567005	-8.86757664194482	-3392.04897567005	14148.9452016048	17540.9941772749	-8.12918943538953	Optimized Schedule vs Standard Policy 1	Upper	Lower
Optimization Model	Best-Case Early Lockdown	F00-F99	9803.1115465436	10229.2450444804	-426.133497936826	-6.0547526726161	-426.133497936826	9803.1115465436	10229.2450444804	-6.0547526726161	Optimized Schedule vs Standard Policy 1	Upper	Lower
Optimization Model	Best-Case Late Lockdown	F00-F99	9803.1115465436	9776.15413224587	26.9574142977308	3.29425837260668	26.9574142977308	9803.1115465436	9776.15413224587	3.29425837260668	Optimized Schedule vs Standard Policy 1	Upper	Lower
Optimization Model	Worst-Case Early Lockdown	F00-F99	14148.9452016048	26177.261954951	-12028.3167533462	-9.3950188784263	-4074.94675334622	14148.9452016048	18223.891954951	-8.31261295892609	Optimized Schedule vs Standard Policy 1	Upper	Lower
Optimization Model	Worst-Case Late Lockdown	F00-F99	61028.8952016048	103856.649392869	-42827.754191264	-10.6649416338217	-3690.48419126403	14253.2852016048	17943.7693928688	-8.21351294557108	Optimized Schedule vs Standard Policy 1	Upper	Lower
Optimization Model	Baseline Early Lockdown	G00-G99	105853.78	120773	-14919.22	-9.61040559357079	-7844.55	105853.78	113698.33	-8.96757430214523	Optimized Schedule vs Standard Policy 1	Upper	Lower
Optimization Model	Baseline Late Lockdown	G00-G99	105836.96	123374.3	-17537.34	-9.7720876010619	-10700.66	105836.96	116537.62	-9.27806070079072	Optimized Schedule vs Standard Policy 1	Upper	Lower
Optimization Model	Best-Case Early Lockdown	G00-G99	70891.59	72972.1	-2080.51000000001	-7.64036833494834	-2080.51000000001	70891.59	72972.1	-7.64036833494834	Optimized Schedule vs Standard Policy 1	Upper	Lower
Optimization Model	Best-Case Late Lockdown	G00-G99	70891.59	73046.3	-2154.71000000001	-7.67541142271673	-2154.71000000001	70891.59	73046.3	-7.67541142271673	Optimized Schedule vs Standard Policy 1	Upper	Lower
Optimization Model	Worst-Case Early Lockdown	G00-G99	105854.77	141063.5	-35208.73	-10.4690493422001	-20109.72	105854.77	125964.49	-9.90895855924858	Optimized Schedule vs Standard Policy 1	Upper	Lower
Optimization Model	Worst-Case Late Lockdown	G00-G99	106346.22	280507	-174160.78	-12.0677341745387	-19844.47	106346.22	126190.69	-9.89568065788144	Optimized Schedule vs Standard Policy 1	Upper	Lower
Optimization Model	Baseline Early Lockdown	H00-H59	2297.46673562495	4040.17973951189	-1742.71300388694	-7.46319837555816	-375.738702581463	2297.46673562495	2673.20543820642	-5.92889396186429	Optimized Schedule vs Standard Policy 1	Upper	Lower
Optimization Model	Baseline Late Lockdown	H00-H59	2297.46673562495	3985.25277425494	-1687.78603862998	-7.43117291275577	-381.081443698801	2297.46673562495	2678.54817932375	-5.94301311527163	Optimized Schedule vs Standard Policy 1	Upper	Lower
Optimization Model	Best-Case Early Lockdown	H00-H59	1544.19496331152	4032.02070273697	-2487.82573942545	-7.81916441098227	-2487.82573942545	1544.19496331152	4032.02070273697	-7.81916441098227	Optimized Schedule vs Standard Policy 1	Upper	Lower
Optimization Model	Best-Case Late Lockdown	H00-H59	1544.19496331152	4411.79760728366	-2867.60264397214	-7.96123164399396	-2867.60264397214	1544.19496331152	4411.79760728366	-7.96123164399396	Optimized Schedule vs Standard Policy 1	Upper	Lower
Optimization Model	Worst-Case Early Lockdown	H00-H59	2297.46673562495	5472.60176801232	-3175.13503238737	-8.06310544030821	-531.63601560586	2297.46673562495	2829.10275123081	-6.27595907399089	Optimized Schedule vs Standard Policy 1	Upper	Lower
Optimization Model	Worst-Case Late Lockdown	H00-H59	2302.01848199063	29313.0512931145	-27011.0328111239	-10.2040006841572	-552.448878873769	2302.01848199063	2854.4673608644	-6.31436090218572	Optimized Schedule vs Standard Policy 1	Upper	Lower
Optimization Model	Baseline Early Lockdown	I00-I99	574347.61	613887.9	-39540.29	-10.5850754310427	-25823.75	574347.61	600171.36	-10.1590498901058	Optimized Schedule vs Standard Policy 1	Upper	Lower
Optimization Model	Baseline Late Lockdown	I00-I99	573437.92	618742.6	-45304.6799999999	-10.7211656173932	-31830.3999999999	573437.92	605268.32	-10.3681770869581	Optimized Schedule vs Standard Policy 1	Upper	Lower
Optimization Model	Best-Case Early Lockdown	I00-I99	394571.92	400059.4	-5487.48000000004	-8.61022441272987	-5487.48000000004	394571.92	400059.4	-8.61022441272987	Optimized Schedule vs Standard Policy 1	Upper	Lower
Optimization Model	Best-Case Late Lockdown	I00-I99	394571.92	394318.9	253.01999999996	5.53346853698637	253.01999999996	394571.92	394318.9	5.53346853698637	Optimized Schedule vs Standard Policy 1	Upper	Lower
Optimization Model	Worst-Case Early Lockdown	I00-I99	572667.23	671979.5	-99312.27	-11.5060244073544	-70461.76	572667.23	643128.99	-11.1628254302946	Optimized Schedule vs Standard Policy 1	Upper	Lower
Optimization Model	Worst-Case Late Lockdown	I00-I99	574837.94	943635.4	-368797.46	-12.8180028834391	-77707.89	574837.94	652545.83	-11.260712075602	Optimized Schedule vs Standard Policy 1	Upper	Lower
Optimization Model	Baseline Early Lockdown	J00-J99	514338.36	572747.9	-58409.54	-10.9752345116395	-22070.04	514338.36	536408.4	-10.0019763116642	Optimized Schedule vs Standard Policy 1	Upper	Lower
Optimization Model	Baseline Late Lockdown	J00-J99	514270.62	574635.5	-60364.88	-11.0081627578576	-24671.97	514270.62	538942.59	-10.113423060409	Optimized Schedule vs Standard Policy 1	Upper	Lower
Optimization Model	Best-Case Early Lockdown	J00-J99	356691.66	359629	-2937.34000000003	-7.98525968888388	-2937.34000000003	356691.66	359629	-7.98525968888388	Optimized Schedule vs Standard Policy 1	Upper	Lower
Optimization Model	Best-Case Late Lockdown	J00-J99	356691.66	356306.8	384.859999999986	5.95287963179238	384.859999999986	356691.66	356306.8	5.95287963179238	Optimized Schedule vs Standard Policy 1	Upper	Lower
Optimization Model	Worst-Case Early Lockdown	J00-J99	514260.56	666924.4	-152663.84	-11.935993658973	-55382.71	514260.56	569643.27	-10.9220227301611	Optimized Schedule vs Standard Policy 1	Upper	Lower
Optimization Model	Worst-Case Late Lockdown	J00-J99	517520.05	1649381	-1131860.95	-13.9393736945113	-65855.99	515454.27	581310.26	-11.0952256673473	Optimized Schedule vs Standard Policy 1	Upper	Lower
Optimization Model	Baseline Early Lockdown	K00-K93	278475.11	348358.6	-69883.49	-11.1545847057599	-45255.32	278475.11	323730.43	-10.7200755112781	Optimized Schedule vs Standard Policy 1	Upper	Lower
Optimization Model	Baseline Late Lockdown	K00-K93	278517.76	344850.1	-66332.34	-11.102432840052	-42049.17	278517.76	320566.93	-10.6465949267996	Optimized Schedule vs Standard Policy 1	Upper	Lower
Optimization Model	Best-Case Early Lockdown	K00-K93	187158.47	191093.2	-3934.73000000001	-8.27759754350374	-3934.73000000001	187158.47	191093.2	-8.27759754350374	Optimized Schedule vs Standard Policy 1	Upper	Lower
Optimization Model	Best-Case Late Lockdown	K00-K93	187158.47	197684	-10525.53	-9.26155901357728	-10525.53	187158.47	197684	-9.26155901357728	Optimized Schedule vs Standard Policy 1	Upper	Lower
Optimization Model	Worst-Case Early Lockdown	K00-K93	279310.69	406800.2	-127489.51	-11.7557893656861	-75542.41	279310.69	354853.1	-11.2324494993848	Optimized Schedule vs Standard Policy 1	Upper	Lower
Optimization Model	Worst-Case Late Lockdown	K00-K93	282124.98	888141.9	-606016.92	-13.3146631854538	-80232.35	282124.98	362357.33	-11.2926820791077	Optimized Schedule vs Standard Policy 1	Upper	Lower
Optimization Model	Baseline Early Lockdown	L00-L99	15573.51	27562.1	-11988.59	-9.39171064310804	-2845.66	15573.51	18419.17	-7.9535503055961	Optimized Schedule vs Standard Policy 1	Upper	Lower
Optimization Model	Baseline Late Lockdown	L00-L99	15575.76	27336.5	-11760.74	-9.37252214464298	-2860.75	15575.76	18436.51	-7.95883910719782	Optimized Schedule vs Standard Policy 1	Upper	Lower
Optimization Model	Best-Case Early Lockdown	L00-L99	10461.25	11172.1	-710.85	-6.56646143708171	-710.85	10461.25	11172.1	-6.56646143708171	Optimized Schedule vs Standard Policy 1	Upper	Lower
Optimization Model	Best-Case Late Lockdown	L00-L99	10461.25	11595.4	-1134.15	-7.03363875067239	-1134.15	10461.25	11595.4	-7.03363875067239	Optimized Schedule vs Standard Policy 1	Upper	Lower
Optimization Model	Worst-Case Early Lockdown	L00-L99	15612.92	41835.6	-26222.68	-10.1743799641463	-4417.08	15612.92	20030	-8.39323412327312	Optimized Schedule vs Standard Policy 1	Upper	Lower
Optimization Model	Worst-Case Late Lockdown	L00-L99	15537.27	239860.3	-224323.03	-12.3208423902264	-4349.08	15537.27	19886.35	-8.37771960746179	Optimized Schedule vs Standard Policy 1	Upper	Lower
Optimization Model	Baseline Early Lockdown	M00-M99	18025.06	29598.1	-11573.04	-9.35643353416285	-2650.75	18025.06	20675.81	-7.88259789780591	Optimized Schedule vs Standard Policy 1	Upper	Lower
Optimization Model	Baseline Late Lockdown	M00-M99	18041.75	29188.4	-11146.65	-9.3188942833141	-2630.15	18041.75	20671.9	-7.87479615776595	Optimized Schedule vs Standard Policy 1	Upper	Lower
Optimization Model	Best-Case Early Lockdown	M00-M99	12647.16	13940.8	-1293.64	-7.16521522924433	-1293.64	12647.16	13940.8	-7.16521522924433	Optimized Schedule vs Standard Policy 1	Upper	Lower
Optimization Model	Best-Case Late Lockdown	M00-M99	12647.16	13258.3	-611.139999999999	-6.41532606549429	-611.139999999999	12647.16	13258.3	-6.41532606549429	Optimized Schedule vs Standard Policy 1	Upper	Lower
Optimization Model	Worst-Case Early Lockdown	M00-M99	18013.69	42516.7	-24503.01	-10.1065512461294	-5765.61	18013.69	23779.3	-8.65966623803359	Optimized Schedule vs Standard Policy 1	Upper	Lower
Optimization Model	Worst-Case Late Lockdown	M00-M99	18593.18	231275.4	-212682.22	-12.2675544057808	-6081.75	18593.18	24674.93	-8.71304776249278	Optimized Schedule vs Standard Policy 1	Upper	Lower
Optimization Model	Baseline Early Lockdown	N00-N99	124112.28	146368.7	-22256.42	-10.0103857853008	-5256.64999999999	124112.28	129368.93	-8.5672492207069	Optimized Schedule vs Standard Policy 1	Upper	Lower
Optimization Model	Baseline Late Lockdown	N00-N99	124133.16	150544	-26410.84	-10.1815298109194	-9569.10999999999	124133.16	133702.27	-9.16629548116726	Optimized Schedule vs Standard Policy 1	Upper	Lower
Optimization Model	Best-Case Early Lockdown	N00-N99	82803.96	85669.1	-2865.14	-7.9603724935745	-2865.14	82803.96	85669.1	-7.9603724935745	Optimized Schedule vs Standard Policy 1	Upper	Lower
Optimization Model	Best-Case Late Lockdown	N00-N99	82803.96	84603.1	-1799.14	-7.49506405193431	-1799.14	82803.96	84603.1	-7.49506405193431	Optimized Schedule vs Standard Policy 1	Upper	Lower
Optimization Model	Worst-Case Early Lockdown	N00-N99	124174.91	180051.5	-55876.59	-10.9309007878868	-19077.17	124174.91	143252.08	-9.8562476111502	Optimized Schedule vs Standard Policy 1	Upper	Lower
Optimization Model	Worst-Case Late Lockdown	N00-N99	124634.03	511304	-386669.97	-12.8653268174814	-18323.11	124634.03	142957.14	-9.81591838364588	Optimized Schedule vs Standard Policy 1	Upper	Lower
Optimization Model	Baseline Early Lockdown	O00-O99	316.129263955454	9392.4283099948	-9076.29904603935	-9.11342179445778	-2003.06904603935	316.129263955454	2319.1983099948	-7.6024358063844	Optimized Schedule vs Standard Policy 1	Upper	Lower
Optimization Model	Baseline Late Lockdown	O00-O99	316.129263955454	9076.7949577305	-8760.66569377504	-9.07802717348323	-1998.43569377504	316.129263955454	2314.5649577305	-7.60012000038827	Optimized Schedule vs Standard Policy 1	Upper	Lower
Optimization Model	Best-Case Early Lockdown	O00-O99	830.230951849004	1232.20924289272	-401.978291043712	-5.99639808478202	-401.978291043712	830.230951849004	1232.20924289272	-5.99639808478202	Optimized Schedule vs Standard Policy 1	Upper	Lower
Optimization Model	Best-Case Late Lockdown	O00-O99	830.230951849004	1265.79119295669	-435.560241107689	-6.07663311303563	-435.560241107689	830.230951849004	1265.79119295669	-6.07663311303563	Optimized Schedule vs Standard Policy 1	Upper	Lower
Optimization Model	Worst-Case Early Lockdown	O00-O99	316.129263955454	17256.8213950426	-16940.6921310871	-9.73747382516874	-3011.0221310871	316.129263955454	3327.15139504255	-8.01003487853347	Optimized Schedule vs Standard Policy 1	Upper	Lower
Optimization Model	Worst-Case Late Lockdown	O00-O99	316.129263955454	154720.762791217	-154404.633527261	-11.9473319260141	-3694.71352726137	316.129263955454	4010.84279121683	-8.21465830054217	Optimized Schedule vs Standard Policy 1	Upper	Lower
Optimization Model	Baseline Early Lockdown	R00-R99	16433.15	75558.6	-59125.45	-10.9874167367589	-13315.51	16433.15	29748.66	-9.49668480018067	Optimized Schedule vs Standard Policy 1	Upper	Lower
Optimization Model	Baseline Late Lockdown	R00-R99	16433.15	75455.3	-59022.15	-10.9856680761628	-14746.8	16433.15	31179.95	-9.59878138907855	Optimized Schedule vs Standard Policy 1	Upper	Lower
Optimization Model	Best-Case Early Lockdown	R00-R99	12697.28	18998.4	-6301.12	-8.74848267435681	-6301.12	12697.28	18998.4	-8.74848267435681	Optimized Schedule vs Standard Policy 1	Upper	Lower
Optimization Model	Best-Case Late Lockdown	R00-R99	12697.28	19564.1	-6866.82	-8.83445639595734	-6866.82	12697.28	19564.1	-8.83445639595734	Optimized Schedule vs Standard Policy 1	Upper	Lower
Optimization Model	Worst-Case Early Lockdown	R00-R99	16569.82	132008	-115438.18	-11.6564904275577	-19578.59	16569.82	36148.41	-9.88219190123409	Optimized Schedule vs Standard Policy 1	Upper	Lower
Optimization Model	Worst-Case Late Lockdown	R00-R99	17304.01	1003071.5	-985767.49	-13.8011757944179	-17801.87	17304.01	35105.88	-9.78705878694194	Optimized Schedule vs Standard Policy 1	Upper	Lower
Optimization Model	Baseline Early Lockdown	S00-T98	153597.25	227769.4	-74172.15	-11.2141440217717	-42182.37	153597.25	195779.62	-10.649757640221	Optimized Schedule vs Standard Policy 1	Upper	Lower
Optimization Model	Baseline Late Lockdown	S00-T98	153555.71	228397.8	-74842.09	-11.2231357062407	-43722.31	153555.71	197278.02	-10.6856137771252	Optimized Schedule vs Standard Policy 1	Upper	Lower
Optimization Model	Best-Case Early Lockdown	S00-T98	103560.63	114491.9	-10931.27	-9.29938276838216	-10931.27	103560.63	114491.9	-9.29938276838216	Optimized Schedule vs Standard Policy 1	Upper	Lower
Optimization Model	Best-Case Late Lockdown	S00-T98	103560.63	108379	-4818.37	-8.48019097557697	-4818.37	103560.63	108379	-8.48019097557697	Optimized Schedule vs Standard Policy 1	Upper	Lower
Optimization Model	Worst-Case Early Lockdown	S00-T98	153594.68	303197.9	-149603.22	-11.915741868355	-84864.78	153594.68	238459.46	-11.3488144452397	Optimized Schedule vs Standard Policy 1	Upper	Lower
Optimization Model	Worst-Case Late Lockdown	S00-T98	167806.64	910657.9	-742851.26	-13.5182511152342	-91398.12	157225.65	248623.77	-11.4229801883029	Optimized Schedule vs Standard Policy 1	Upper	Lower
Optimization Model	Baseline Early Lockdown	Z00-Z99	2852.3659590576	5140.02094755205	-2287.65498849445	-7.73528254938753	-592.675176677324	2852.3659590576	3445.04113573492	-6.38464648615078	Optimized Schedule vs Standard Policy 1	Upper	Lower
Optimization Model	Baseline Late Lockdown	Z00-Z99	2852.3659590576	4899.43810438427	-2047.07214532667	-7.6241658294597	-426.823757114957	2852.3659590576	3279.18971617255	-6.05637118122184	Optimized Schedule vs Standard Policy 1	Upper	Lower
Optimization Model	Best-Case Early Lockdown	Z00-Z99	2020.5645751607	2048.62835081692	-28.0637756562262	-3.3344796221522	-28.0637756562262	2020.5645751607	2048.62835081692	-3.3344796221522	Optimized Schedule vs Standard Policy 1	Upper	Lower
Optimization Model	Best-Case Late Lockdown	Z00-Z99	2020.5645751607	2317.11850381275	-296.553928652054	-5.69222908605419	-296.553928652054	2020.5645751607	2317.11850381275	-5.69222908605419	Optimized Schedule vs Standard Policy 1	Upper	Lower
Optimization Model	Worst-Case Early Lockdown	Z00-Z99	2852.3659590576	6898.35266999311	-4045.98671093551	-8.30548073322786	-768.180053031278	2852.3659590576	3620.54601208887	-6.6440241497211	Optimized Schedule vs Standard Policy 1	Upper	Lower
Optimization Model	Worst-Case Late Lockdown	Z00-Z99	2858.00989705333	36307.8804522635	-33449.8705552102	-10.4178031957495	-642.548887492092	2858.00989705333	3500.55878454542	-6.46544290335657	Optimized Schedule vs Standard Policy 1	Upper	Lower
Optimization Model	Baseline Early Lockdown	Elective bundle	36.9546817063172	1136.56255418181	-1099.6078724755	-7.00270891566479	-1099.6078724755	36.9546817063172	1136.56255418181	-7.00270891566479	Optimized Schedule vs Standard Policy 1	Upper	Lower
Optimization Model	Baseline Late Lockdown	Elective bundle	36.9546817063172	731.263626408926	-694.308944702609	-6.54291702672767	-694.308944702609	36.9546817063172	731.263626408926	-6.54291702672767	Optimized Schedule vs Standard Policy 1	Upper	Lower
Optimization Model	Best-Case Early Lockdown	Elective bundle	1768.65100736994	1641.05142877497	127.599578594971	4.84889706835799	127.599578594971	1768.65100736994	1641.05142877497	4.84889706835799	Optimized Schedule vs Standard Policy 1	Upper	Lower
Optimization Model	Best-Case Late Lockdown	Elective bundle	1768.65100736994	1863.24636475602	-94.5953573860832	-4.5496083985965	-94.5953573860832	1768.65100736994	1863.24636475602	-4.5496083985965	Optimized Schedule vs Standard Policy 1	Upper	Lower
Optimization Model	Worst-Case Early Lockdown	Elective bundle	36.9546817063172	586.541446031904	-549.586764325587	-6.30916665824113	-549.586764325587	36.9546817063172	586.541446031904	-6.30916665824113	Optimized Schedule vs Standard Policy 1	Upper	Lower
Optimization Model	Worst-Case Late Lockdown	Elective bundle	36.9546817063172	531.376825622777	-494.42214391646	-6.2033896946155	-494.42214391646	36.9546817063172	531.376825622777	-6.2033896946155	Optimized Schedule vs Standard Policy 1	Upper	Lower
Optimization Model	Baseline Early Lockdown	Emergency bundle	4412.88931206266	7762.59326415788	-3349.70395209521	-8.11662724840514	-723.269934861915	4412.88931206266	5136.15924692458	-6.58378250636878	Optimized Schedule vs Standard Policy 1	Upper	Lower
Optimization Model	Baseline Late Lockdown	Emergency bundle	4412.88931206266	7509.11558794238	-3096.22627587972	-8.03793931856338	-585.591368314335	4412.88931206266	4998.480680377	-6.37262222263808	Optimized Schedule vs Standard Policy 1	Upper	Lower
Optimization Model	Best-Case Early Lockdown	Emergency bundle	2966.93666955439	2972.36589974823	-5.42923019383898	-1.69179735480523	-5.42923019383898	2966.93666955439	2972.36589974823	-1.69179735480523	Optimized Schedule vs Standard Policy 1	Upper	Lower
Optimization Model	Best-Case Late Lockdown	Emergency bundle	2966.93666955439	3480.13393270075	-513.197263146366	-6.24066029980903	-513.197263146366	2966.93666955439	3480.13393270075	-6.24066029980903	Optimized Schedule vs Standard Policy 1	Upper	Lower
Optimization Model	Worst-Case Early Lockdown	Emergency bundle	4412.88931206266	10514.7751735727	-6101.88586151001	-8.71635316000662	-1022.80300269758	4412.88931206266	5435.69231476024	-6.93030217917492	Optimized Schedule vs Standard Policy 1	Upper	Lower
Optimization Model	Worst-Case Late Lockdown	Emergency bundle	4421.63480309436	56246.6150841669	-51824.9802810725	-10.8556275568133	-988.819849147249	4421.63480309436	5410.45465224161	-6.89651216047772	Optimized Schedule vs Standard Policy 1	Upper	Lower
Optimization Model	Baseline Early Lockdown	Total	5128676.13	5687337.7	-558661.57	-13.2332991484027	-319401.7	5113010	5432411.7	-12.6742048372285	Optimized Schedule vs Standard Policy 1	Upper	Lower
Optimization Model	Baseline Late Lockdown	Total	5365248.75	5918189	-552940.25	-13.2230052276507	-319746.87	5349582.62	5669329.49	-12.6752849304956	Optimized Schedule vs Standard Policy 1	Upper	Lower
Optimization Model	Best-Case Early Lockdown	Total	4313167.77	4374622.2	-61454.4300000006	-11.0260512035268	-61454.4300000006	4313167.77	4374622.2	-11.0260512035268	Optimized Schedule vs Standard Policy 1	Upper	Lower
Optimization Model	Best-Case Late Lockdown	Total	4548244.88	4598994.5	-50749.6200000001	-10.8346594091913	-50749.6200000001	4548244.88	4598994.5	-10.8346594091913	Optimized Schedule vs Standard Policy 1	Upper	Lower
Optimization Model	Worst-Case Early Lockdown	Total	6078324.32	7129868.3	-1051543.98	-13.8657700992131	-518161.61	6062658.18	6580819.79	-13.1580424610003	Optimized Schedule vs Standard Policy 1	Upper	Lower
Optimization Model	Worst-Case Late Lockdown	Total	7802635.34	13694243	-5891607.66	-15.5890394657528	-597894.56	7265807.19	7863701.75	-13.3011696963161	Optimized Schedule vs Standard Policy 1	Upper	Lower
