# Supplementary material for: Optimal national prioritization policies for hospital care during the SARS-CoV-2 pandemic
Source: Nat Comput Sci. 2021 Aug 13;1(8):521–31. doi: 10.1038/s43588-021-00111-1 (PMC10766519; doi:10.1038/s43588-021-00111-1)
Supplement: Supplementary file 11 — Statistical source data for Fig. 3. [file 43588_2021_111_MOESM11_ESM.csv]

Policy	Scenario	Lockdown	Bound	ylg	cost
Optimized Schedule vs Standard Policy 1	Baseline	Early LD	Upper Bound	558661.57	-413446874.5
Optimized Schedule vs Standard Policy 1	Baseline	Late LD	Upper Bound	552940.25	-116389684.6
Optimized Schedule vs Standard Policy 1	Best-Case	Early LD	Upper Bound	61454.43	-47596452.42
Optimized Schedule vs Standard Policy 1	Best-Case	Late LD	Upper Bound	50749.62	-47642230.77
Optimized Schedule vs Standard Policy 1	Worst-Case	Early LD	Upper Bound	1051543.98	275091690.2
Optimized Schedule vs Standard Policy 1	Worst-Case	Late LD	Upper Bound	5891607.66	333374507
Optimized Schedule vs Standard Policy 2	Baseline	Early LD	Upper Bound	558661.57	-413446874.5
Optimized Schedule vs Standard Policy 2	Baseline	Late LD	Upper Bound	563402.55	117991402.3
Optimized Schedule vs Standard Policy 2	Best-Case	Early LD	Upper Bound	61454.43	-47596452.42
Optimized Schedule vs Standard Policy 2	Best-Case	Late LD	Upper Bound	60114.42	-53050301.51
Optimized Schedule vs Standard Policy 2	Worst-Case	Early LD	Upper Bound	1063270.68	554618583.7
Optimized Schedule vs Standard Policy 2	Worst-Case	Late LD	Upper Bound	6043842.76	591540039.5
Optimized Schedule vs Standard Policy 3	Baseline	Early LD	Upper Bound	603207.27	-411545946.7
Optimized Schedule vs Standard Policy 3	Baseline	Late LD	Upper Bound	586021.45	-180357311.8
Optimized Schedule vs Standard Policy 3	Best-Case	Early LD	Upper Bound	75132.93	-37030950.94
Optimized Schedule vs Standard Policy 3	Best-Case	Late LD	Upper Bound	90410.22	-36955968.8
Optimized Schedule vs Standard Policy 3	Worst-Case	Early LD	Upper Bound	1150317.68	195800774.5
Optimized Schedule vs Standard Policy 3	Worst-Case	Late LD	Upper Bound	5884363.16	235303123
Optimized Schedule vs Standard Policy 4	Baseline	Early LD	Upper Bound	603207.27	-411545946.7
Optimized Schedule vs Standard Policy 4	Baseline	Late LD	Upper Bound	650030.85	-28844179.76
Optimized Schedule vs Standard Policy 4	Best-Case	Early LD	Upper Bound	75132.93	-37030950.94
Optimized Schedule vs Standard Policy 4	Best-Case	Late LD	Upper Bound	65520.72	-40120333.83
Optimized Schedule vs Standard Policy 4	Worst-Case	Early LD	Upper Bound	1133252.28	448788641.7
Optimized Schedule vs Standard Policy 4	Worst-Case	Late LD	Upper Bound	5997638.96	432669880.8
Optimized Schedule vs Standard Policy 1	Baseline	Early LD	Lower Bound	319402	-430376814
Optimized Schedule vs Standard Policy 1	Baseline	Late LD	Lower Bound	319747	-132725591
Optimized Schedule vs Standard Policy 1	Best-Case	Early LD	Lower Bound	61454	-47596452
Optimized Schedule vs Standard Policy 1	Best-Case	Late LD	Lower Bound	50750	-47642231
Optimized Schedule vs Standard Policy 1	Worst-Case	Early LD	Lower Bound	518162	230349858
Optimized Schedule vs Standard Policy 1	Worst-Case	Late LD	Lower Bound	597895	54170589
Optimized Schedule vs Standard Policy 2	Baseline	Early LD	Lower Bound	319402	-430376814
Optimized Schedule vs Standard Policy 2	Baseline	Late LD	Lower Bound	294776	98605639
Optimized Schedule vs Standard Policy 2	Best-Case	Early LD	Lower Bound	61454	-47596452
Optimized Schedule vs Standard Policy 2	Best-Case	Late LD	Lower Bound	60114	-53050302
Optimized Schedule vs Standard Policy 2	Worst-Case	Early LD	Lower Bound	471048	504227425
Optimized Schedule vs Standard Policy 2	Worst-Case	Late LD	Lower Bound	556905	294550683
Optimized Schedule vs Standard Policy 3	Baseline	Early LD	Lower Bound	309949	-433623646
Optimized Schedule vs Standard Policy 3	Baseline	Late LD	Lower Bound	320614	-199556768
Optimized Schedule vs Standard Policy 3	Best-Case	Early LD	Lower Bound	75133	-37030951
Optimized Schedule vs Standard Policy 3	Best-Case	Late LD	Lower Bound	90410	-36955969
Optimized Schedule vs Standard Policy 3	Worst-Case	Early LD	Lower Bound	489658	138855856
Optimized Schedule vs Standard Policy 3	Worst-Case	Late LD	Lower Bound	591657	-45143878
Optimized Schedule vs Standard Policy 4	Baseline	Early LD	Lower Bound	309949	-433623646
Optimized Schedule vs Standard Policy 4	Baseline	Late LD	Lower Bound	313334	-55015902
Optimized Schedule vs Standard Policy 4	Best-Case	Early LD	Lower Bound	75133	-37030951
Optimized Schedule vs Standard Policy 4	Best-Case	Late LD	Lower Bound	65521	-40120334
Optimized Schedule vs Standard Policy 4	Worst-Case	Early LD	Lower Bound	521911	396138396
Optimized Schedule vs Standard Policy 4	Worst-Case	Late LD	Lower Bound	546779	139210355
