# Supplementary material for: Optimal national prioritization policies for hospital care during the SARS-CoV-2 pandemic
Source: Nat Comput Sci. 2021 Aug 13;1(8):521–31. doi: 10.1038/s43588-021-00111-1 (PMC10766519; doi:10.1038/s43588-021-00111-1)
Supplement: Supplementary file 12 — Statistical source data for Fig. 4. [file 43588_2021_111_MOESM12_ESM.csv]

ICD	policy	variable	opt_res	scenario	gov_res	difference	admission
COVID	Optimized Schedule vs Standard Policy 1	O1	179349.29	bl.early	180997	-1647.70999999999	Emergency
A00-B99	Optimized Schedule vs Standard Policy 1	O1	319336.19	bl.early	319305	31.1900000000023	Emergency
C00-D48	Optimized Schedule vs Standard Policy 1	O1	165753.05	bl.early	209773	-44019.95	Emergency
D50-D89	Optimized Schedule vs Standard Policy 1	O1	96489.2787916964	bl.early	96029.9769884362	459.301803260125	Emergency
E00-E90	Optimized Schedule vs Standard Policy 1	O1	154950.92	bl.early	154802	148.920000000013	Emergency
F00-F99	Optimized Schedule vs Standard Policy 1	O1	116794.28	bl.early	116359	435.279999999999	Emergency
G00-G99	Optimized Schedule vs Standard Policy 1	O1	205866.89	bl.early	206459	-592.109999999986	Emergency
H00-H59	Optimized Schedule vs Standard Policy 1	O1	30459.8145855046	bl.early	30314.8218159318	144.992769572815	Emergency
I00-I99	Optimized Schedule vs Standard Policy 1	O1	634340.52	bl.early	638958	-4617.47999999998	Emergency
J00-J99	Optimized Schedule vs Standard Policy 1	O1	953330.32	bl.early	950365	2965.31999999995	Emergency
K00-K93	Optimized Schedule vs Standard Policy 1	O1	609217.44	bl.early	648913	-39695.5600000001	Emergency
L00-L99	Optimized Schedule vs Standard Policy 1	O1	224785.81	bl.early	223796	989.809999999998	Emergency
M00-M99	Optimized Schedule vs Standard Policy 1	O1	315056.24	bl.early	307686	7370.23999999999	Emergency
N00-N99	Optimized Schedule vs Standard Policy 1	O1	524326.79	bl.early	528972	-4645.20999999996	Emergency
O00-O99	Optimized Schedule vs Standard Policy 1	O1	126924.69	bl.early	125278	1646.69	Emergency
R00-R99	Optimized Schedule vs Standard Policy 1	O1	1159147.31	bl.early	1136723	22424.3100000001	Emergency
S00-T98	Optimized Schedule vs Standard Policy 1	O1	820788.66	bl.early	845828	-25039.34	Emergency
V01-Y98	Optimized Schedule vs Standard Policy 1	O1	0	bl.early	0	0	Emergency
Bundle	Optimized Schedule vs Standard Policy 1	O1	58523.9189278005	bl.early	58245.3372881199	278.581639680589	Emergency
Total	Optimized Schedule vs Standard Policy 1	O1	6733210.06	bl.early	6816393	-83182.9399999995	Emergency
COVID	Optimized Schedule vs Standard Policy 1	O2	199681.25	bl.late	201339	-1657.75	Emergency
A00-B99	Optimized Schedule vs Standard Policy 1	O2	319336.19	bl.late	319313	23.1900000000023	Emergency
C00-D48	Optimized Schedule vs Standard Policy 1	O2	165701.77	bl.late	210251	-44549.23	Emergency
D50-D89	Optimized Schedule vs Standard Policy 1	O2	96489.2787916964	bl.late	96033.8669591036	455.411832592799	Emergency
E00-E90	Optimized Schedule vs Standard Policy 1	O2	154950.92	bl.late	154804	146.920000000013	Emergency
F00-F99	Optimized Schedule vs Standard Policy 1	O2	116794.28	bl.late	116359	435.279999999999	Emergency
G00-G99	Optimized Schedule vs Standard Policy 1	O2	205881.24	bl.late	206498	-616.760000000009	Emergency
H00-H59	Optimized Schedule vs Standard Policy 1	O2	30459.8145855046	bl.late	30316.0498050592	143.764780445385	Emergency
I00-I99	Optimized Schedule vs Standard Policy 1	O2	634752.68	bl.late	639117	-4364.31999999995	Emergency
J00-J99	Optimized Schedule vs Standard Policy 1	O2	953406.72	bl.late	950475	2931.71999999997	Emergency
K00-K93	Optimized Schedule vs Standard Policy 1	O2	609479.9	bl.late	649476	-39996.1	Emergency
L00-L99	Optimized Schedule vs Standard Policy 1	O2	213905.69	bl.late	224121	-10215.31	Emergency
M00-M99	Optimized Schedule vs Standard Policy 1	O2	314555.14	bl.late	307792	6763.14000000001	Emergency
N00-N99	Optimized Schedule vs Standard Policy 1	O2	521013.39	bl.late	529301	-8287.60999999999	Emergency
O00-O99	Optimized Schedule vs Standard Policy 1	O2	126924.69	bl.late	125282	1642.69	Emergency
R00-R99	Optimized Schedule vs Standard Policy 1	O2	1159147.31	bl.late	1137014	22133.3100000001	Emergency
S00-T98	Optimized Schedule vs Standard Policy 1	O2	820923.77	bl.late	846154	-25230.23	Emergency
V01-Y98	Optimized Schedule vs Standard Policy 1	O2	0	bl.late	0	0	Emergency
Bundle	Optimized Schedule vs Standard Policy 1	O2	58523.9189278005	bl.late	58247.6966831825	276.222244618082	Emergency
Total	Optimized Schedule vs Standard Policy 1	O2	6739696.6	bl.late	6839484	-99787.3999999994	Emergency
COVID	Optimized Schedule vs Standard Policy 1	O3	181954.54	bc.early	182036	-81.4599999999919	Emergency
A00-B99	Optimized Schedule vs Standard Policy 1	O3	213515.53	bc.early	213667	-151.470000000001	Emergency
C00-D48	Optimized Schedule vs Standard Policy 1	O3	109710.95	bc.early	117964	-8253.05	Emergency
D50-D89	Optimized Schedule vs Standard Policy 1	O3	64199.0083127172	bc.early	64269.2309276417	-70.2226149245107	Emergency
E00-E90	Optimized Schedule vs Standard Policy 1	O3	103389.01	bc.early	103538	-148.990000000005	Emergency
F00-F99	Optimized Schedule vs Standard Policy 1	O3	77660.28	bc.early	77837	-176.720000000001	Emergency
G00-G99	Optimized Schedule vs Standard Policy 1	O3	136011.63	bc.early	136595	-583.369999999995	Emergency
H00-H59	Optimized Schedule vs Standard Policy 1	O3	20266.3955443195	bc.early	20288.5634769343	-22.1679326148478	Emergency
I00-I99	Optimized Schedule vs Standard Policy 1	O3	420154.96	bc.early	420071	83.960000000021	Emergency
J00-J99	Optimized Schedule vs Standard Policy 1	O3	630962.05	bc.early	632112	-1149.94999999995	Emergency
K00-K93	Optimized Schedule vs Standard Policy 1	O3	401405.84	bc.early	408896	-7490.15999999997	Emergency
L00-L99	Optimized Schedule vs Standard Policy 1	O3	134457.5	bc.early	134940	-482.5	Emergency
M00-M99	Optimized Schedule vs Standard Policy 1	O3	201597.39	bc.early	201259	338.390000000014	Emergency
N00-N99	Optimized Schedule vs Standard Policy 1	O3	337592.47	bc.early	339579	-1986.53000000003	Emergency
O00-O99	Optimized Schedule vs Standard Policy 1	O3	83770.15	bc.early	83882	-111.850000000006	Emergency
R00-R99	Optimized Schedule vs Standard Policy 1	O3	751643.64	bc.early	749360	2283.64000000001	Emergency
S00-T98	Optimized Schedule vs Standard Policy 1	O3	544026.89	bc.early	549579	-5552.10999999999	Emergency
V01-Y98	Optimized Schedule vs Standard Policy 1	O3	0	bc.early	0	0	Emergency
Bundle	Optimized Schedule vs Standard Policy 1	O3	38938.8085887734	bc.early	38981.4009127518	-42.5923239784242	Emergency
Total	Optimized Schedule vs Standard Policy 1	O3	4476386.36	bc.early	4500011	-23624.6399999997	Emergency
COVID	Optimized Schedule vs Standard Policy 1	O4	202286.5	bc.late	202363	-76.5	Emergency
A00-B99	Optimized Schedule vs Standard Policy 1	O4	213515.53	bc.late	213667	-151.470000000001	Emergency
C00-D48	Optimized Schedule vs Standard Policy 1	O4	109710.95	bc.late	117960	-8249.05	Emergency
D50-D89	Optimized Schedule vs Standard Policy 1	O4	64199.0083127172	bc.late	64269.2309276417	-70.2226149245107	Emergency
E00-E90	Optimized Schedule vs Standard Policy 1	O4	103389.01	bc.late	103538	-148.990000000005	Emergency
F00-F99	Optimized Schedule vs Standard Policy 1	O4	77660.28	bc.late	77837	-176.720000000001	Emergency
G00-G99	Optimized Schedule vs Standard Policy 1	O4	136011.63	bc.late	136595	-583.369999999995	Emergency
H00-H59	Optimized Schedule vs Standard Policy 1	O4	20266.3955443195	bc.late	20288.5634769343	-22.1679326148478	Emergency
I00-I99	Optimized Schedule vs Standard Policy 1	O4	420154.96	bc.late	420069	85.960000000021	Emergency
J00-J99	Optimized Schedule vs Standard Policy 1	O4	630962.05	bc.late	632111	-1148.94999999995	Emergency
K00-K93	Optimized Schedule vs Standard Policy 1	O4	401405.84	bc.late	408894	-7488.15999999997	Emergency
L00-L99	Optimized Schedule vs Standard Policy 1	O4	134460.69	bc.late	134939	-478.309999999998	Emergency
M00-M99	Optimized Schedule vs Standard Policy 1	O4	201597.39	bc.late	201258	339.390000000014	Emergency
N00-N99	Optimized Schedule vs Standard Policy 1	O4	337106.1	bc.late	339574	-2467.90000000002	Emergency
O00-O99	Optimized Schedule vs Standard Policy 1	O4	83770.15	bc.late	83882	-111.850000000006	Emergency
R00-R99	Optimized Schedule vs Standard Policy 1	O4	751643.64	bc.late	749358	2285.64000000001	Emergency
S00-T98	Optimized Schedule vs Standard Policy 1	O4	544026.89	bc.late	549576	-5549.10999999999	Emergency
V01-Y98	Optimized Schedule vs Standard Policy 1	O4	0	bc.late	0	0	Emergency
Bundle	Optimized Schedule vs Standard Policy 1	O4	38938.8085887734	bc.late	38981.4009127518	-42.5923239784242	Emergency
Total	Optimized Schedule vs Standard Policy 1	O4	4496235.14	bc.late	4520317	-24081.8600000003	Emergency
COVID	Optimized Schedule vs Standard Policy 1	O5	249399.79	wc.early	250507	-1107.20999999999	Emergency
A00-B99	Optimized Schedule vs Standard Policy 1	O5	319336.19	wc.early	318869	467.190000000002	Emergency
C00-D48	Optimized Schedule vs Standard Policy 1	O5	166137.38	wc.early	212633	-46495.62	Emergency
D50-D89	Optimized Schedule vs Standard Policy 1	O5	96489.2787916964	wc.early	95909.3878977491	579.890893947246	Emergency
E00-E90	Optimized Schedule vs Standard Policy 1	O5	154950.92	wc.early	154587	363.920000000013	Emergency
F00-F99	Optimized Schedule vs Standard Policy 1	O5	116794.28	wc.early	116212	582.279999999999	Emergency
G00-G99	Optimized Schedule vs Standard Policy 1	O5	206041.55	wc.early	206394	-352.450000000012	Emergency
H00-H59	Optimized Schedule vs Standard Policy 1	O5	30459.8145855046	wc.early	30276.7541529815	183.060432523158	Emergency
I00-I99	Optimized Schedule vs Standard Policy 1	O5	636431.07	wc.early	639155	-2723.93000000005	Emergency
J00-J99	Optimized Schedule vs Standard Policy 1	O5	953517.09	wc.early	949073	4444.08999999997	Emergency
K00-K93	Optimized Schedule vs Standard Policy 1	O5	611721.61	wc.early	651576	-39854.39	Emergency
L00-L99	Optimized Schedule vs Standard Policy 1	O5	212561.69	wc.early	225442	-12880.31	Emergency
M00-M99	Optimized Schedule vs Standard Policy 1	O5	314254.43	wc.early	307943	6311.42999999999	Emergency
N00-N99	Optimized Schedule vs Standard Policy 1	O5	520207.99	wc.early	530173	-9965.01000000001	Emergency
O00-O99	Optimized Schedule vs Standard Policy 1	O5	126924.69	wc.early	125126	1798.69	Emergency
R00-R99	Optimized Schedule vs Standard Policy 1	O5	1149477.64	wc.early	1136782	12695.6399999999	Emergency
S00-T98	Optimized Schedule vs Standard Policy 1	O5	821476.35	wc.early	846692	-25215.65	Emergency
V01-Y98	Optimized Schedule vs Standard Policy 1	O5	0	wc.early	0	0	Emergency
Bundle	Optimized Schedule vs Standard Policy 1	O5	58523.9189278005	wc.early	58172.1960411822	351.722886618358	Emergency
Total	Optimized Schedule vs Standard Policy 1	O5	6782474.33	wc.early	6893064	-110589.67	Emergency
COVID	Optimized Schedule vs Standard Policy 1	O6	311405.82	wc.late	329172	-17766.18	Emergency
A00-B99	Optimized Schedule vs Standard Policy 1	O6	305935.61	wc.late	311310	-5374.39000000001	Emergency
C00-D48	Optimized Schedule vs Standard Policy 1	O6	151872.62	wc.late	208126	-56253.38	Emergency
D50-D89	Optimized Schedule vs Standard Policy 1	O6	96489.2787916964	wc.late	93623.3818022503	2865.89698944609	Emergency
E00-E90	Optimized Schedule vs Standard Policy 1	O6	154950.92	wc.late	150993	3957.92000000001	Emergency
F00-F99	Optimized Schedule vs Standard Policy 1	O6	111364.07	wc.late	113653	-2288.92999999999	Emergency
G00-G99	Optimized Schedule vs Standard Policy 1	O6	206725.08	wc.late	201814	4911.07999999999	Emergency
H00-H59	Optimized Schedule vs Standard Policy 1	O6	30459.8145855046	wc.late	29555.1058757615	904.708709743165	Emergency
I00-I99	Optimized Schedule vs Standard Policy 1	O6	629058.04	wc.late	624658	4400.04000000004	Emergency
J00-J99	Optimized Schedule vs Standard Policy 1	O6	951418.9	wc.late	921429	29989.9	Emergency
K00-K93	Optimized Schedule vs Standard Policy 1	O6	614284.58	wc.late	637082	-22797.42	Emergency
L00-L99	Optimized Schedule vs Standard Policy 1	O6	209625.19	wc.late	220490	-10864.81	Emergency
M00-M99	Optimized Schedule vs Standard Policy 1	O6	316547.39	wc.late	301083	15464.39	Emergency
N00-N99	Optimized Schedule vs Standard Policy 1	O6	522338.46	wc.late	518171	4167.46000000002	Emergency
O00-O99	Optimized Schedule vs Standard Policy 1	O6	126924.69	wc.late	122082	4842.69	Emergency
R00-R99	Optimized Schedule vs Standard Policy 1	O6	1141754.8	wc.late	1110517	31237.8	Emergency
S00-T98	Optimized Schedule vs Standard Policy 1	O6	821051.77	wc.late	828509	-7457.22999999998	Emergency
V01-Y98	Optimized Schedule vs Standard Policy 1	O6	0	wc.late	0	0	Emergency
Bundle	Optimized Schedule vs Standard Policy 1	O6	58523.9189278005	wc.late	56785.658209448	1738.26071835253	Emergency
Total	Optimized Schedule vs Standard Policy 1	O6	6798499.6	wc.late	6815700	-17200.3999999994	Emergency
A00-B99	Optimized Schedule vs Standard Policy 1	O1	0	bl.early	42141.8880557162	-42141.8880557162	Elective
C00-D48	Optimized Schedule vs Standard Policy 1	O1	679089.92	bl.early	380475	298614.92	Elective
D50-D89	Optimized Schedule vs Standard Policy 1	O1	0	bl.early	54344	-54344	Elective
E00-E90	Optimized Schedule vs Standard Policy 1	O1	0	bl.early	37773.7496835686	-37773.7496835686	Elective
F00-F99	Optimized Schedule vs Standard Policy 1	O1	0	bl.early	1538.08550526178	-1538.08550526178	Elective
G00-G99	Optimized Schedule vs Standard Policy 1	O1	91926.52	bl.early	56570	35356.52	Elective
H00-H59	Optimized Schedule vs Standard Policy 1	O1	0	bl.early	229326	-229326	Elective
I00-I99	Optimized Schedule vs Standard Policy 1	O1	93542.5	bl.early	79535	14007.5	Elective
J00-J99	Optimized Schedule vs Standard Policy 1	O1	42328.43	bl.early	45900	-3571.57	Elective
K00-K93	Optimized Schedule vs Standard Policy 1	O1	721361.48	bl.early	397494	323867.48	Elective
L00-L99	Optimized Schedule vs Standard Policy 1	O1	88582.18	bl.early	71688	16894.18	Elective
M00-M99	Optimized Schedule vs Standard Policy 1	O1	69591.1	bl.early	266866	-197274.9	Elective
N00-N99	Optimized Schedule vs Standard Policy 1	O1	329407.04	bl.early	213155	116252.04	Elective
O00-O99	Optimized Schedule vs Standard Policy 1	O1	0	bl.early	14312.7692449418	-14312.7692449418	Elective
R00-R99	Optimized Schedule vs Standard Policy 1	O1	0	bl.early	102761	-102761	Elective
S00-T98	Optimized Schedule vs Standard Policy 1	O1	88944.14	bl.early	35608	53336.14	Elective
V01-Y98	Optimized Schedule vs Standard Policy 1	O1	0	bl.early	84081	-84081	Elective
Bundle	Optimized Schedule vs Standard Policy 1	O1	0	bl.early	40163.5075105116	-40163.5075105116	Elective
Total	Optimized Schedule vs Standard Policy 1	O1	2204773.31	bl.early	2153733	51040.3100000001	Elective
A00-B99	Optimized Schedule vs Standard Policy 1	O2	0	bl.late	39107.3496882524	-39107.3496882524	Elective
C00-D48	Optimized Schedule vs Standard Policy 1	O2	669546.19	bl.late	355720	313826.19	Elective
D50-D89	Optimized Schedule vs Standard Policy 1	O2	0	bl.late	50924	-50924	Elective
E00-E90	Optimized Schedule vs Standard Policy 1	O2	0	bl.late	35053.7506995123	-35053.7506995123	Elective
F00-F99	Optimized Schedule vs Standard Policy 1	O2	0	bl.late	1427.3315809956	-1427.3315809956	Elective
G00-G99	Optimized Schedule vs Standard Policy 1	O2	87422.11	bl.late	53356	34066.11	Elective
H00-H59	Optimized Schedule vs Standard Policy 1	O2	0	bl.late	214300	-214300	Elective
I00-I99	Optimized Schedule vs Standard Policy 1	O2	77458.65	bl.late	73992	3466.64999999999	Elective
J00-J99	Optimized Schedule vs Standard Policy 1	O2	38825.4	bl.late	43079	-4253.6	Elective
K00-K93	Optimized Schedule vs Standard Policy 1	O2	710671.56	bl.late	370660	340011.56	Elective
L00-L99	Optimized Schedule vs Standard Policy 1	O2	127241.48	bl.late	66321	60920.48	Elective
M00-M99	Optimized Schedule vs Standard Policy 1	O2	91992.87	bl.late	250894	-158901.13	Elective
N00-N99	Optimized Schedule vs Standard Policy 1	O2	339421.08	bl.late	200537	138884.08	Elective
O00-O99	Optimized Schedule vs Standard Policy 1	O2	0	bl.late	13282.1403523538	-13282.1403523538	Elective
R00-R99	Optimized Schedule vs Standard Policy 1	O2	0	bl.late	95527	-95527	Elective
S00-T98	Optimized Schedule vs Standard Policy 1	O2	86259.61	bl.late	33265	52994.61	Elective
V01-Y98	Optimized Schedule vs Standard Policy 1	O2	0	bl.late	78942	-78942	Elective
Bundle	Optimized Schedule vs Standard Policy 1	O2	0	bl.late	37271.4276788859	-37271.4276788859	Elective
Total	Optimized Schedule vs Standard Policy 1	O2	2228838.95	bl.late	2013659	215179.95	Elective
A00-B99	Optimized Schedule vs Standard Policy 1	O3	75304.7265148301	bc.early	75352.8457118074	-48.1191969773208	Elective
C00-D48	Optimized Schedule vs Standard Policy 1	O3	683320.15	bc.early	675408	7912.15000000002	Elective
D50-D89	Optimized Schedule vs Standard Policy 1	O3	91035.89	bc.early	91250	-214.110000000001	Elective
E00-E90	Optimized Schedule vs Standard Policy 1	O3	67499.156316869	bc.early	67542.2878087279	-43.1314918589487	Elective
F00-F99	Optimized Schedule vs Standard Policy 1	O3	2748.4556025831	bc.early	2750.21184661511	-1.75624403201391	Elective
G00-G99	Optimized Schedule vs Standard Policy 1	O3	93369.01	bc.early	93112	257.009999999995	Elective
H00-H59	Optimized Schedule vs Standard Policy 1	O3	392179.56	bc.early	392367	-187.440000000002	Elective
I00-I99	Optimized Schedule vs Standard Policy 1	O3	144753.18	bc.early	145165	-411.820000000007	Elective
J00-J99	Optimized Schedule vs Standard Policy 1	O3	83951.54	bc.early	83128	823.539999999994	Elective
K00-K93	Optimized Schedule vs Standard Policy 1	O3	737617.37	bc.early	730438	7179.37	Elective
L00-L99	Optimized Schedule vs Standard Policy 1	O3	156085.77	bc.early	155976	109.76999999999	Elective
M00-M99	Optimized Schedule vs Standard Policy 1	O3	441368.92	bc.early	442027	-658.080000000016	Elective
N00-N99	Optimized Schedule vs Standard Policy 1	O3	372994.22	bc.early	371320	1674.21999999997	Elective
O00-O99	Optimized Schedule vs Standard Policy 1	O3	25575.9583489763	bc.early	25592.301208643	-16.3428596667945	Elective
R00-R99	Optimized Schedule vs Standard Policy 1	O3	197637.97	bc.early	200246	-2608.03	Elective
S00-T98	Optimized Schedule vs Standard Policy 1	O3	92556.1	bc.early	87320	5236.10000000001	Elective
V01-Y98	Optimized Schedule vs Standard Policy 1	O3	138726.73	bc.early	138907	-180.26999999999	Elective
Bundle	Optimized Schedule vs Standard Policy 1	O3	71769.4932167416	bc.early	71815.3534242065	-45.8602074649243	Elective
Total	Optimized Schedule vs Standard Policy 1	O3	3868494.2	bc.early	3849717	18777.2000000002	Elective
A00-B99	Optimized Schedule vs Standard Policy 1	O4	75304.7265148301	bc.late	75352.8457118074	-48.1191969773208	Elective
C00-D48	Optimized Schedule vs Standard Policy 1	O4	683320.15	bc.late	675411	7909.15000000002	Elective
D50-D89	Optimized Schedule vs Standard Policy 1	O4	91035.9	bc.late	91250	-214.100000000006	Elective
E00-E90	Optimized Schedule vs Standard Policy 1	O4	67499.156316869	bc.late	67542.2878087279	-43.1314918589487	Elective
F00-F99	Optimized Schedule vs Standard Policy 1	O4	2748.4556025831	bc.late	2750.21184661511	-1.75624403201391	Elective
G00-G99	Optimized Schedule vs Standard Policy 1	O4	93369.01	bc.late	93114	255.009999999995	Elective
H00-H59	Optimized Schedule vs Standard Policy 1	O4	392179.53	bc.late	392367	-187.469999999972	Elective
I00-I99	Optimized Schedule vs Standard Policy 1	O4	144753.18	bc.late	145163	-409.820000000007	Elective
J00-J99	Optimized Schedule vs Standard Policy 1	O4	83951.54	bc.late	83123	828.539999999994	Elective
K00-K93	Optimized Schedule vs Standard Policy 1	O4	737617.37	bc.late	730452	7165.37	Elective
L00-L99	Optimized Schedule vs Standard Policy 1	O4	156082.58	bc.late	155977	105.579999999987	Elective
M00-M99	Optimized Schedule vs Standard Policy 1	O4	441368.92	bc.late	442027	-658.080000000016	Elective
N00-N99	Optimized Schedule vs Standard Policy 1	O4	373480.59	bc.late	371323	2157.59000000003	Elective
O00-O99	Optimized Schedule vs Standard Policy 1	O4	25575.9583489763	bc.late	25592.301208643	-16.3428596667945	Elective
R00-R99	Optimized Schedule vs Standard Policy 1	O4	197637.97	bc.late	200249	-2611.03	Elective
S00-T98	Optimized Schedule vs Standard Policy 1	O4	92556.1	bc.late	87323	5233.10000000001	Elective
V01-Y98	Optimized Schedule vs Standard Policy 1	O4	138726.74	bc.late	138907	-180.260000000009	Elective
Bundle	Optimized Schedule vs Standard Policy 1	O4	71769.4932167416	bc.late	71815.3534242065	-45.8602074649243	Elective
Total	Optimized Schedule vs Standard Policy 1	O4	3868977.37	bc.late	3849739	19238.3700000001	Elective
A00-B99	Optimized Schedule vs Standard Policy 1	O5	0	wc.early	32617.5671334793	-32617.5671334793	Elective
C00-D48	Optimized Schedule vs Standard Policy 1	O5	643033.92	wc.early	301098	341935.92	Elective
D50-D89	Optimized Schedule vs Standard Policy 1	O5	0	wc.early	43141	-43141	Elective
E00-E90	Optimized Schedule vs Standard Policy 1	O5	0	wc.early	29236.6543843049	-29236.6543843049	Elective
F00-F99	Optimized Schedule vs Standard Policy 1	O5	0	wc.early	1190.46890254607	-1190.46890254607	Elective
G00-G99	Optimized Schedule vs Standard Policy 1	O5	81235.58	wc.early	45875	35360.58	Elective
H00-H59	Optimized Schedule vs Standard Policy 1	O5	0	wc.early	180515	-180515	Elective
I00-I99	Optimized Schedule vs Standard Policy 1	O5	59385.49	wc.early	62470	-3084.51	Elective
J00-J99	Optimized Schedule vs Standard Policy 1	O5	37185.8	wc.early	36754	431.800000000003	Elective
K00-K93	Optimized Schedule vs Standard Policy 1	O5	696816.26	wc.early	311254	385562.26	Elective
L00-L99	Optimized Schedule vs Standard Policy 1	O5	109810.13	wc.early	54756	55054.13	Elective
M00-M99	Optimized Schedule vs Standard Policy 1	O5	86285.07	wc.early	214210	-127924.93	Elective
N00-N99	Optimized Schedule vs Standard Policy 1	O5	297423.72	wc.early	171617	125806.72	Elective
O00-O99	Optimized Schedule vs Standard Policy 1	O5	0	wc.early	11077.997053565	-11077.997053565	Elective
R00-R99	Optimized Schedule vs Standard Policy 1	O5	61081.12	wc.early	79579	-18497.88	Elective
S00-T98	Optimized Schedule vs Standard Policy 1	O5	83986.25	wc.early	27954	56032.25	Elective
V01-Y98	Optimized Schedule vs Standard Policy 1	O5	0	wc.early	67252	-67252	Elective
Bundle	Optimized Schedule vs Standard Policy 1	O5	0	wc.early	31086.3125261048	-31086.3125261048	Elective
Total	Optimized Schedule vs Standard Policy 1	O5	2156243.34	wc.early	1701684	454559.34	Elective
A00-B99	Optimized Schedule vs Standard Policy 1	O6	0	wc.late	30437.151487957	-30437.151487957	Elective
C00-D48	Optimized Schedule vs Standard Policy 1	O6	566893.58	wc.late	283640	283253.58	Elective
D50-D89	Optimized Schedule vs Standard Policy 1	O6	0	wc.late	40595	-40595	Elective
E00-E90	Optimized Schedule vs Standard Policy 1	O6	0	wc.late	27282.2456332967	-27282.2456332967	Elective
F00-F99	Optimized Schedule vs Standard Policy 1	O6	0	wc.late	1110.88856444185	-1110.88856444185	Elective
G00-G99	Optimized Schedule vs Standard Policy 1	O6	76029.5	wc.late	43466	32563.5	Elective
H00-H59	Optimized Schedule vs Standard Policy 1	O6	0	wc.late	169355	-169355	Elective
I00-I99	Optimized Schedule vs Standard Policy 1	O6	97597.59	wc.late	59029	38568.59	Elective
J00-J99	Optimized Schedule vs Standard Policy 1	O6	60952.62	wc.late	34716	26236.62	Elective
K00-K93	Optimized Schedule vs Standard Policy 1	O6	590697.33	wc.late	291695	299002.33	Elective
L00-L99	Optimized Schedule vs Standard Policy 1	O6	116737.49	wc.late	50906	65831.49	Elective
M00-M99	Optimized Schedule vs Standard Policy 1	O6	0	wc.late	202411	-202411	Elective
N00-N99	Optimized Schedule vs Standard Policy 1	O6	296264.34	wc.late	162250	134014.34	Elective
O00-O99	Optimized Schedule vs Standard Policy 1	O6	0	wc.late	10337.4562892033	-10337.4562892033	Elective
R00-R99	Optimized Schedule vs Standard Policy 1	O6	140943.79	wc.late	74324	66619.79	Elective
S00-T98	Optimized Schedule vs Standard Policy 1	O6	74980.43	wc.late	26323	48657.43	Elective
V01-Y98	Optimized Schedule vs Standard Policy 1	O6	0	wc.late	63437	-63437	Elective
Bundle	Optimized Schedule vs Standard Policy 1	O6	0	wc.late	29008.2580251011	-29008.2580251011	Elective
Total	Optimized Schedule vs Standard Policy 1	O6	2021096.67	wc.late	1600323	420773.67	Elective
