# Supplementary material for: Optimal national prioritization policies for hospital care during the SARS-CoV-2 pandemic
Source: Nat Comput Sci. 2021 Aug 13;1(8):521–31. doi: 10.1038/s43588-021-00111-1 (PMC10766519; doi:10.1038/s43588-021-00111-1)
Supplement: Supplementary file 13 — Modeling results, reported in eight different sheets corresponding to the eight different subplots in Fig. 5. [file 43588_2021_111_MOESM13_ESM.xlsx]

## Sheet: Early_best_case_optimized
	COVID, AGE3	COVID, AGE2	I00–I99, AGE3	I00–I99, AGE2	K00–K93, AGE3	K00–K93, AGE2	Others	I00–I99, AGE3	C00–D48, AGE3	I00–I99, AGE2	C00–D48, AGE2	Bundle 1, AGE3	K00–K93, AGE2	Others	COVID_AGE1_E_E (Denied CC)	0_E (Denied CC)	Others_E_C (Denied CC)	Others_N_C (Denied CC)	Sum_E	Sum	Total Capacity
0	0	0	452.29	305.72	305.48	236.9	1768.88	184	195	83	220.57	8	30	206.26	0	0	0	0	3069.27	3996.1	4939
1	9.16	10.73	291.24	214.53	198.84	164.84	1935.85	88.14	1000.09	277.54	503.48	4.97	81.4	158.2	0	0	0	0	2825.19	4939.01	4939
2	40.11	46.78	213.6	163.21	144.42	127.59	1209.2	111.32	1463.59	365.97	439.81	2.48	155.84	348.65	0	0	0	0	1944.91	4832.57	4939
3	142.47	165.55	184.11	143.28	125.19	112.71	945.73	74.9	1199.09	730.82	493.97	1.19	100.35	519.63	0	0	0	0	1819.04	4938.99	4939
4	458.02	520.14	182.94	143.24	130.79	113.84	877.67	86	876.55	556.3	207.32	0.57	62.84	675.53	0	0	0	0	2426.64	4891.75	4939
5	917.29	923.19	187.79	148.49	136.09	115.44	851.54	51.16	483.21	457.98	125.73	0.27	31.79	417.16	0	0	0	0	3279.83	4847.13	4939
6	1305.24	1150.53	187.35	149.36	134.45	117.01	843.81	44.64	253.43	339.9	96.7	0.13	25.42	290.99	0	0	0	0	3887.75	4938.96	4939
7	1548.97	1213.63	184.52	146.87	136.2	116.25	831.85	30.77	202.46	270.78	88.94	0.06	23.5	144.22	0	0	0	0	4178.29	4939.02	4939
8	1664.72	1176.86	185.97	146.17	136.3	116.52	832.24	24.42	227.3	205.48	80.5	0.03	22.41	120.1	0	0	0	0	4258.78	4939.02	4939
9	1692.11	1093.14	186.86	149.64	135.16	121.01	831.81	17.78	245.48	233.12	79.03	0.01	21.35	132.49	0	0	0	0	4209.73	4938.99	4939
10	1665.82	994.54	189.3	147.33	134.58	123.45	832.94	208.23	238.88	192.11	77.04	0.01	20.95	113.86	0	0	0	0	4087.96	4939.04	4939
11	1609.51	897.36	184.88	139.72	133.81	122.67	819.4	167.71	226.09	293.58	76.81	0	19.51	247.93	0	0	0	0	3907.35	4938.98	4939
12	1537.66	808.5	179.09	139.65	136.35	122.25	815.54	429.07	200.34	184.64	75.78	0	18.33	291.78	0	0	0	0	3739.04	4938.98	4939
13	1458.59	729.87	181	142.08	136.64	122.13	813.99	652.66	200.32	194.32	83.12	0	21.1	203.18	0	0	0	0	3584.3	4939	4939
14	1376.93	661.11	182.8	144.51	140.17	121.48	799.92	833.1	200.06	217.36	77.98	0	22.68	160.92	0	0	0	0	3426.92	4939.02	4939
15	1295.27	600.96	183.88	142.08	140.65	124.24	799.98	1008.21	198.86	163.57	77.74	0	21.05	182.54	0	0	0	0	3287.06	4939.03	4939
16	1215.02	548.03	179.59	139.95	139.84	123.7	823.15	1080.38	201.27	202.67	79.87	0	22.02	183.55	0	0	0	0	3169.28	4939.04	4939
17	1136.95	500.99	177.45	144.14	142.95	121.9	828.89	1265.63	198.78	164.39	84.77	0	20.9	151.27	0	0	0	0	3053.27	4939.01	4939
18	1061.53	458.78	175.77	139.22	141.96	119.07	815.98	1439.32	197.96	171.22	77.99	0	22.01	118.2	0	0	0	0	2912.31	4939.01	4939
19	989.02	420.57	172.87	135.6	141.99	120.4	803.69	1588.51	199.01	158.22	76.68	0	24.59	107.86	0	0	0	0	2784.14	4939.01	4939
20	919.6	385.71	173.17	137.31	142.62	122.77	802.68	1265.29	198.31	156.57	81.23	0	22.86	264.52	0	0	0	0	2683.86	4672.64	4939
21	853.39	353.73	170.88	134.9	140.6	123.69	804.82	1179.15	194.17	150.65	79.36	0	21.16	186.37	0	0	0	0	2582.01	4392.87	4939
22	790.44	324.28	174.43	134.56	140.07	122.38	804.3	865.65	194.16	147.01	77.8	180.96	19.78	234.89	0	0	0	0	2490.46	4210.71	4939
23	730.8	297.09	174.53	138.4	139.93	125.04	798.24	816.57	196.13	143.71	78.45	189.33	16.44	199.48	0	0	0	0	2404.03	4044.14	4939
24	674.47	271.95	170.69	140.62	141.06	124.27	798.39	648.54	190.05	140.63	76.98	194.24	19.39	189.32	0	0	0	0	2321.45	3780.6	4939
25	621.43	248.7	172.69	137.35	140.1	122.95	792.64	659.65	178.79	136.02	76.13	115.66	18.42	406.31	0	0	0	0	2235.86	3826.84	4939
26	571.64	227.21	172.96	137.61	136.41	121.96	780.54	551.04	192.75	134.51	77.32	73.77	19.43	271.12	0	0	0	0	2148.33	3468.27	4939
27	526.25	208.05	171.96	144.87	136.51	119.83	780.54	516.73	190.41	126.91	73.87	47.74	19.2	357.67	0	0	0	0	2088.01	3420.54	4939
28	491.28	194.47	173.46	144.35	138.14	120.71	785.49	479.29	192.18	132.98	80.14	39.7	20.29	228.01	0	0	0	0	2047.9	3220.49	4939
29	468.75	187.49	170.44	144.77	137.04	120.11	795.86	457.77	192.98	129.73	78.5	36.76	21.76	187.67	0	0	0	0	2024.46	3129.63	4939
30	457.71	186.46	174.53	145.09	134.98	121.84	805.39	439.84	192.67	132.16	77.8	31.05	23.75	169.11	0	0	0	0	2026	3092.38	4939
31	456.62	190.34	179.01	142.4	135.74	123.23	813.02	431.23	197.66	133.7	80.45	28.44	22.66	164.43	0	0	0	0	2040.36	3098.93	4939
32	464.05	198.16	176.77	143.23	140.76	122.47	814.29	418.92	200.15	135.75	77.64	29.42	20.43	162.81	0	0	0	0	2059.73	3104.85	4939
33	478.83	209.16	176.73	143.26	138.98	121.45	808.55	409.24	191.56	137.74	75.96	29.28	18.17	153.74	0	0	0	0	2076.96	3092.65	4939
34	500.03	222.79	177.7	140.76	134.86	118.14	811.2	404.67	188.06	137.71	75.54	29.22	20.22	157.39	0	0	0	0	2105.48	3118.29	4939
35	526.9	238.63	179.66	141.29	134.1	118.71	821.11	397.52	190.93	136.53	74.12	29.44	19.42	154.53	0	0	0	0	2160.4	3162.89	4939
36	558.83	256.38	180.6	144.03	134.8	118.64	824.83	400.66	190.03	138.38	81.94	26.4	21.86	152.99	0	0	0	0	2218.11	3230.37	4939
37	595.33	275.8	183.79	145.36	133.77	119.6	828.62	399.74	194.72	136.19	82.76	30.44	20.99	152.69	0	0	0	0	2282.27	3299.8	4939
38	635.96	296.71	182.83	141.53	132.22	119.57	839.63	401.23	196.49	140.15	84.37	29.57	20.91	153.38	0	0	0	0	2348.45	3374.55	4939
39	680.35	318.94	184.59	140.13	129.95	118.03	849.01	398.12	198.5	139.17	79.88	30.48	21.36	151.75	0	0	0	0	2421	3440.26	4939
40	726.51	341.47	182.15	141.21	133.26	114.59	866.56	396.42	192.52	140.04	88.39	26.3	21.59	155.42	0	0	0	0	2505.75	3526.43	4939
41	765.75	359.58	179.54	141.16	132.43	112.74	890.48	389.57	189.5	138.47	87.13	25.55	18.91	149.26	0	0	0	0	2581.68	3580.07	4939
42	794.37	371.42	175.42	138.13	125.82	110.6	894.43	360.47	150.26	131.39	67.58	21.68	14.4	113.8	0	0	0	0	2610.19	3469.77	4939
43	812.74	377.37	175.18	141.9	127.13	109.02	918.57	353.35	155.88	129.04	64.68	26.88	16.95	119.98	0	0	0	0	2661.91	3528.67	4939
44	822.27	378.5	180.45	148.33	130.56	111.87	936.86	335.47	169.43	117.01	70.34	28.69	20.17	134.58	0	0	0	0	2708.84	3584.53	4939
45	824.4	375.88	185.59	153.84	132.15	113.46	928.38	353.68	183.62	124.18	71.94	30.94	21.32	150.6	0	0	0	0	2713.7	3649.98	4939
46	820.39	370.39	187.99	153.39	132.9	114.37	903.7	358.96	190.26	124.57	76.97	33.44	22.11	156.84	0	0	0	0	2683.13	3646.28	4939
47	811.3	362.74	188.94	153.33	135.33	114.66	891.02	370.47	188.57	127.14	80.36	34.52	23.05	161.36	0	0	0	0	2657.32	3642.79	4939
48	798.04	353.47	186.41	154.64	135.06	115.66	893.93	371.39	184.83	126.51	74.02	39.1	22.3	157.79	0	0	0	0	2637.21	3613.15	4939
49	781.37	343	184.81	149.23	133.86	114.96	890.72	374.5	180.56	126.81	71.9	36.45	21.07	153.8	0	0	0	0	2597.95	3563.04	4939
50	761.94	331.65	186.7	146.18	134.07	114.78	879.26	376.76	176.81	126.55	74.66	36.34	20.63	149.75	0	0	0	0	2554.58	3516.08	4939
51	740.3	319.67	182.53	139.98	133.56	114.7	854.82	377.11	179.5	125.2	77.59	36.07	20.98	151.54	0	0	0	0	2485.56	3453.55	4939

## Sheet: Early_best_case_standardpolicy1
	COVID, AGE3	COVID, AGE2	I00–I99, AGE3	I00–I99, AGE2	K00–K93, AGE3	K00–K93, AGE2	Others_E	I00–I99, AGE3	C00–D48, AGE3	I00–I99, AGE2	C00–D48, AGE2	Bundle 1, AGE3	K00–K93, AGE2	Others_N	COVID, AGE2 (Denied CC)	COVID, AGE3 (Denied CC)	Others_E_C (Denied CC)	Others_N_C (Denied CC)	Sum_E	Sum	Total Capacity
0	0	0	452.339	305.773	305.805	237.317	1779.29	407.845	503.211	156.107	219.378	23.2458	69.3854	470.83	0	0	0	0	3080.53	4930.53	4939
1	11	9	285.117	223.849	202.13	172.079	1928.15	498.17	635.9	152.529	183.654	33.5808	70.7071	523.504	0	0	0	0	2831.33	4929.37	4939
2	35	51	211.783	175.748	148.987	136.666	1197.6	443	349	200	122	25	29	232	0	0	0	0	1956.79	3356.79	4939
3	145	163	184.339	170.482	120.597	121.55	1000.75	525	264	207	115	14	13	190	0	0	0	0	1905.72	3233.72	4939
4	466	547	169.784	156.318	137.285	126.497	924.533	308	110	129	44	11	4	62	0	0	0	0	2527.42	3195.42	4939
5	911	889	190.006	158.508	142.818	135.613	922.777	269	62	121	16	4	3	30	0	0	0	0	3349.72	3854.72	4939
6	1335	1157	174.228	167.229	132.415	140.909	880.043	169	27	70	7	2	1	12	0	0	0	0	3986.82	4274.82	4939
7	1585	1196	185.895	157.862	146.155	133.613	887.785	148	7	75	2	0	0	8	0	0	0	0	4292.31	4532.31	4939
8	1720	1162	198.562	147.773	153.35	136.439	937.972	167.448	107.581	69.2889	27.6778	7.67005	12.8121	82.5585	0	0	0	0	4456.1	4931.13	4939
9	1676	1071	171.784	140.052	163.35	145.322	915.498	192.026	175.605	74.4095	53.8619	15.9057	17.7452	119.009	0	0	0	0	4283.01	4931.57	4939
10	1695	1011	126	84	107	105	574	393	243	188	140	22	14	237	0	3	364.561	0	3702	4939	4939
11	1616	905	126.447	97.0511	110.636	97.132	708.139	437	238	208	152	21	12	211	0	0	176.136	0	3660.41	4939.41	4939
12	1570	807	143.003	110.254	103.779	105.248	689.075	468	270	215	161	35	10	252	0	0	170.718	0	3528.36	4939.36	4939
13	1516	752	124.891	97.1269	95.4285	106.952	638.047	581	291	262	172	30	13	260	0	0	219.706	0	3330.45	4939.45	4939
14	1416	725	135.448	127.697	123.779	87.4813	662.957	618	253	287	179	22	10	292	0	0	170.263	0	3278.36	4939.36	4939
15	1324	668	173.561	148.204	133.87	105.201	731.256	649	263	287	164	28	13	251	0	0	21.8166	0	3284.09	4939.09	4939
16	1231	570	167.45	133.305	161.883	113.259	803.4	705.341	283.561	321.397	145.322	39.335	20.1178	232.922	0	0	0	0	3180.3	4928.29	4939
17	1143	509	168.117	137.406	156.753	114.73	834.504	553.56	230.841	227.831	115.655	31.67	16.965	219.217	0	0	0	0	3063.51	4459.25	4939
18	1082	466	172.339	144.204	127.48	104.375	804.204	549.56	217.841	251.831	93.2641	36.3872	15.8631	184.17	0	0	0	0	2900.6	4249.52	4939
19	1021	436	175.895	152.938	139.818	111.671	810.653	495.068	212.823	192.325	93.2411	31.9579	24.7612	172.778	0	0	0	0	2847.97	4070.93	4939
20	950	383	186.673	128.849	143.883	117.201	813.07	460.084	189.336	192.843	92.6778	21.67	16.914	185.242	0	0	0	0	2722.68	3881.44	4939
21	873	338	158.561	125.659	136.013	126.142	821.941	463.592	211.868	167.831	83.7238	26.0993	18.4395	173.334	0	0	0	0	2579.32	3724.2	4939
22	796	303	190.784	139.393	147.948	128.259	828.383	418.084	192.345	188.843	91.7353	26.67	18.4905	180.137	0	0	0	0	2533.77	3650.07	4939
23	750	308	165.895	124.216	130.013	121.497	802.022	422.181	193.823	151.831	77.7123	36.0993	22.6433	169.439	0	0	0	0	2401.64	3475.37	4939
24	669	278	160.006	136.216	134.883	133.788	801.16	404.544	193.39	158.843	86.2296	23.7172	15.914	171.154	0	0	0	0	2313.05	3366.85	4939
25	596	243	173.117	132.115	136.078	119.671	798.205	391.689	187.462	150.867	76.2411	25.6229	19.0669	161.449	0	0	0	0	2198.19	3210.58	4939
26	581	220	192.784	143.216	126.143	126.788	783.216	380.116	206.778	138.337	73.7008	26.5286	19.4395	166.766	0	0	0	0	2173.15	3184.81	4939
27	522	199	177.228	144.229	133.48	121.788	788.634	377.608	198.85	139.385	62.7353	24.67	25.4905	168.089	0	0	0	0	2086.36	3083.19	4939
28	505	197	172.673	137.849	136.013	131.73	801.059	366.64	194.354	134.325	79.1951	32.4815	18.4395	175.972	0	0	0	0	2081.32	3082.73	4939
29	481	185	164.672	142.406	132.078	119.317	822.769	364.624	191.354	119.349	78.2296	37.0051	32.3886	160.983	0	0	0	0	2047.24	3031.18	4939
30	466	182	171.784	147.672	146.143	123.142	831.885	387.624	193.859	127.855	78.7353	23.7172	24.8121	176.435	0	0	0	0	2068.63	3081.66	4939
31	465	161	175.895	137.305	134.013	129.201	824.979	391.56	202.309	136.831	82.2066	27.67	24.914	174.724	0	0	0	0	2027.39	3067.61	4939
32	468	181	168.784	129.583	150.285	113.73	838.236	375.592	218.318	143.819	84.2526	28.5758	21.4905	160.211	0	0	0	0	2049.62	3081.88	4939
33	477	189	170.006	141.216	152.143	117.259	868.632	383.148	182.408	124.325	75.2641	32.6229	23.0669	163.642	0	0	0	0	2115.26	3099.73	4939
34	495	202	158.561	146.393	133.143	132.904	843.506	382.608	194.895	155.337	79.2526	33.5758	24.914	172.267	0	0	0	0	2111.51	3154.36	4939
35	534	243	173.784	135.128	144.61	136.201	837.947	376.084	204.841	142.831	70.2411	31.5758	23.0159	168.457	0	0	0	0	2204.67	3221.72	4939
36	563	238	184.45	135.039	131.078	118.846	830.339	394.544	194.877	153.325	77.1605	22.7172	25.3376	156.037	0	0	0	0	2200.75	3224.75	4939
37	600	269	178.006	143.583	127.675	114.201	806.062	424.592	213.336	139.855	79.6893	32.9108	23.4905	165.407	0	0	0	0	2238.53	3317.81	4939
38	616	276	192.45	139.938	132.207	111.788	859.162	406.592	208.336	147.807	81.1721	25.6229	19.4395	160.391	0	0	0	0	2327.55	3376.91	4939
39	648	330	204.895	147.216	141.805	115.317	871.635	419.084	206.327	129.819	72.7353	27.0051	25.914	164.065	0	0	0	0	2458.87	3503.82	4939
40	685	323	189.117	141.216	119.948	103.963	895.155	425.084	195.39	135.831	89.1145	27.2408	27.914	164.353	0	0	0	0	2457.4	3522.33	4939
41	739	370	187.895	138.761	147.805	100.904	887.306	385.197	188.877	148.337	95.6663	29.1936	17.0669	162.165	0	0	0	0	2571.67	3598.17	4939
42	796	358	182.561	144.026	132	106.55	883.761	388.074	146.722	134.903	81.8849	20.8586	14.2198	122.011	0	0	0	0	2602.9	3511.57	4939
43	810	376	197.895	149.318	133.675	105.492	956.602	376.721	150.94	122.325	72.7699	24.3872	15.965	121.363	0	0	0	0	2728.98	3613.45	4939
44	829	373	184.451	162.14	132.143	117.317	949.989	334.068	153.787	125.349	66.1375	28.5286	23.8631	141.935	0	0	0	0	2748.04	3621.71	4939
45	840	375	184.451	165.508	120.143	117.963	946.977	380.576	191.327	120.349	76.7584	27.5286	23.914	179.136	0	0	0	0	2750.04	3749.63	4939
46	824	382	196.451	148.862	139.143	122.846	914.371	357.148	186.85	123.855	76.2296	29.4815	22.3886	158.253	0	0	0	0	2727.67	3681.88	4939
47	823	362	184.451	167.685	132.48	122.433	928.173	419.068	184.381	140.349	65.7008	32.0522	25.8631	180.249	0	0	0	0	2720.22	3767.89	4939
48	792	357	184.339	155.685	140.675	134.846	942.588	364.64	198.408	121.361	81.2986	32.3401	18.914	166.291	0	0	0	0	2707.13	3690.39	4939
49	774	353	180.784	159.761	154.143	116.963	918.722	385.165	174.931	154.879	75.7929	37.1465	18.965	169.472	0	0	0	0	2657.37	3673.72	4939
50	770	344	192.562	150.039	138.143	122.375	889.482	396.1	181.94	127.349	75.7468	40.5286	26.965	158.68	0	0	0	0	2606.6	3613.91	4939
51	703	325	186.228	139.204	141.675	111.433	896.794	388.1	186.39	137.855	73.2181	33.0051	24.4395	168.921	0	0	0	0	2503.33	3515.26	4939

## Sheet: Early_worst_case_optimized
	COVID, AGE2	COVID, AGE3	I00–I99, AGE3	I00–I99, AGE2	K00–K93, AGE3	K00–K93, AGE2	Others	C00–D48, AGE3	I00–I99, AGE2	C00–D48, AGE2	I00–I99, AGE3	K00–K93, AGE2	K00–K93, AGE3	Others	COVID_AGE3_E_E (Denied CC)	0_E (Denied CC)	Others_E_C (Denied CC)	Others_N_C (Denied CC)	Sum_E	Sum	Total Capacity
0	0	0	391	252	267	202	1702.93	195	83	123	184	30	25	152	0	0	0	0	2814.93	3606.93	4122
1	0	0	253.98	182.94	171.15	138.13	1955.97	565.99	45.94	529.05	88.14	8.49	8.09	172.1	0	0	0	0	2702.17	4119.97	4122
2	36.07	30.83	232.71	181.4	148.38	129.68	1404.91	347.8	45.26	406.83	89.18	41.57	2.61	113.33	0	0	0	0	2163.98	3210.56	4122
3	156.89	134.79	239.62	194.87	162.36	150.53	1253.21	329.87	29.88	548.88	56.64	83.06	0.84	132.32	0	0	0.33	0.08	2292.27	3473.76	4122
4	513.64	451.87	0	213.53	0	171.55	1027.02	0	25.86	194.96	0	49.43	0	23.54	0	0	628.6	228.09	2377.61	2671.4	4122
5	918.47	444.52	257.83	228.76	193.6	181.35	1274.13	70.84	18.56	79.56	43.73	26.16	0.09	31.93	0	0	0	0	3498.66	3769.53	4122
6	1147.15	660.08	273.77	232.51	207.68	186.14	1289.61	19.86	15.13	58.69	10.06	7.4	0.02	13.86	167.38	0	0	0.04	3996.94	4121.96	4122
7	1211.24	559.22	274.16	229.29	216.3	186.06	1283.83	10.04	11.31	113.27	17.97	2.12	0.01	7.17	533.44	0	0	0.02	3960.1	4121.99	4122
8	1175.16	408.37	277.76	228.28	218.8	187.3	1290.11	188.08	8.97	122.27	8.77	0.61	0	7.47	698.41	0	0	0.01	3785.78	4121.95	4122
9	1091.95	210.03	279.51	233.59	218.27	195.4	1291.7	438.75	6.82	137.13	8.76	0.18	0	9.87	784.62	0	0	0	3520.45	4121.96	4122
10	993.7	86.01	283.24	230.69	218.12	200.12	1293.25	688.17	5.34	104.99	5.6	0.05	0	12.7	740.04	0	0	0	3305.13	4121.98	4122
11	896.77	103.83	277.04	219.45	217.49	199.62	1271.57	799.32	4.1	87.37	4.66	7.54	0	33.23	568.83	0	0	0	3185.77	4121.99	4122
12	808.08	0	268.74	219.79	222.42	199.6	1264.72	1001.85	3.19	80.01	3.3	17.72	0	32.54	585.95	0	0	0	2983.35	4121.96	4122
13	729.58	215.66	272.01	224.03	223.48	199.46	1259.93	798.81	2.46	84.79	2.58	58	0	51.18	274.07	0	0	0	3124.15	4121.97	4122
14	660.9	507.33	276	228.08	229.74	197.39	1236.43	531.94	1.91	78.64	1.9	130.27	0	41.49	0	0	0	0	3335.87	4122.02	4122
15	600.82	604.82	279.22	224.51	231.06	198.72	1235.95	495.42	1.48	78	1.44	137.12	0	33.4	0	0	0	0	3375.1	4121.96	4122
16	547.92	667.95	273.64	221.56	230.34	193.61	1271.12	407.92	46.99	79.97	1.08	72.13	73.5	34.25	0	0	0	0	3406.14	4121.98	4122
17	500.92	703.69	271.49	228.2	234.23	187.67	1279.27	408.54	43.78	84.81	0.81	52.22	69.9	56.44	0	0	0	0	3405.47	4121.97	4122
18	458.73	718.42	270.86	220.32	230.73	181.63	1258.88	363.85	121.25	78.01	0.61	32	128.13	58.58	0	0	0	0	3339.57	4122	4122
19	420.53	717.32	268.28	214.61	227.09	182.93	1239.32	298.67	150.66	76.69	0.46	29.26	147.69	148.5	0	0	0	0	3270.08	4122.01	4122
20	385.68	704.45	270.27	216.88	223.08	186.18	1236.59	255.94	260.13	81.23	0.35	24.18	96.84	180.19	0	0	0	0	3223.13	4121.99	4122
21	353.72	683.01	267.58	211.93	216.18	187.46	1238.32	219.24	397.01	79.36	0.26	21.54	57.48	188.89	0	0	0	0	3158.2	4121.98	4122
22	324.27	655.52	273.64	210.34	213.43	185.44	1236.56	205.62	506.56	77.8	0.2	19.89	30.82	181.93	0	0	0	0	3099.2	4122.02	4122
23	297.08	623.95	273.94	215.22	212.44	189.45	1226.33	201.31	371.19	78.45	244.5	16.47	21.48	150.17	0	0	0	0	3038.41	4121.98	4122
24	271.94	589.86	267.68	217.98	213.88	188.3	1225.67	192.4	474.11	76.98	198.32	19.4	18.54	166.93	0	0	0	0	2975.31	4121.99	4122
25	248.7	554.43	270.9	212.74	212.33	186.29	1215.78	179.86	357.71	76.13	410.99	18.42	17.74	160.01	0	0	0	0	2901.17	4122.03	4122
26	227.21	518.58	271.32	212.52	206.7	184.79	1194.95	193.23	357.93	77.32	461.65	19.43	17.99	178.37	0	0	0	0	2816.07	4121.99	4122
27	208.39	484.85	269.28	223.13	206.84	181.56	1193.45	190.63	514.4	73.87	415.63	19.2	18.27	122.53	0	0	0	0	2767.5	4122.03	4122
28	197.36	463.24	271.28	221.02	209.3	182.89	1199.93	192.28	373.41	80.14	604.16	20.29	18.04	88.69	0	0	0	0	2745.02	4122.03	4122
29	196.36	458.48	266.47	220.48	207.64	181.98	1214.98	145.4	640.76	78.5	394.43	21.76	19.83	74.94	0	0	0	0	2746.39	4122.01	4122
30	205.31	471.22	272.73	220.31	204.51	184.6	1229.33	208.49	338.28	77.8	483.25	23.75	19.59	182.86	0	0	0	0	2788.01	4122.03	4122
31	223.62	501.21	279.54	215.95	205.67	186.72	1240.62	197.33	418.51	80.45	387.51	22.66	19.27	142.97	0	0	0	0	2853.33	4122.03	4122
32	250.82	548.44	275.98	217.08	213.27	185.57	1241.99	217.01	289.73	77.64	379.42	20.43	20.11	184.52	0	0	0	0	2933.15	4122.01	4122
33	286.73	613.29	276.06	217.09	210.58	184.02	1233.25	197.77	292.16	75.96	245.28	18.17	19.19	144.89	0	0	0	0	3021.02	4014.44	4122
34	331.48	696.55	277.74	213.28	204.33	178.99	1237.2	190.99	238.53	75.54	202.74	20.22	19.02	170.44	0	0	0	0	3139.57	4057.05	4122
35	385.4	799.27	280.94	214.08	203.18	179.86	1252.11	192.25	211.11	74.12	144.16	19.42	19.17	96.89	0	0	0	0	3314.84	4071.96	4122
36	448.97	852.05	282.58	218.32	204.24	179.76	1257.7	190.63	174.73	81.94	112.21	21.86	19.13	77.87	70.73	0	0	0	3443.62	4121.99	4122
37	522.7	852.96	287.8	220.53	202.67	181.21	1263.78	195	129.21	82.76	82.67	20.99	17.4	62.29	189.9	0	0	0	3531.65	4121.97	4122
38	607.02	806.76	286.54	214.96	200.33	181.17	1280.6	196.61	103.2	84.37	62.96	20.91	19.81	56.74	341.53	0	0	0	3577.38	4121.98	4122
39	702.19	768.69	289.54	213.11	196.9	178.83	1295.06	198.56	78.18	79.88	47	21.36	14.99	37.69	467.33	0	0	0	3644.32	4121.98	4122
40	803.39	697.33	285.92	215.02	202.03	173.63	1322.17	192.55	61.4	88.39	35.51	10.98	7.47	26.24	618.31	0	0	0	3699.49	4122.03	4122
41	885.4	697.43	281.88	215.21	201.06	171.07	1358.95	127.16	47.04	87.13	26.63	4.95	3.17	14.92	639.36	0	0	0	3811	4122	4122
42	937.34	659.09	276.07	210.92	191.48	168.34	1365.52	165.88	36.66	67.58	20.06	11.3	1.06	10.73	672.07	0	0	0	3808.76	4122.03	4122
43	960.6	684.21	275.92	216.89	193.95	166.25	1402.52	91.53	28.24	62.97	15.07	10.64	0.35	12.86	606.67	0	0	0	3900.34	4122	4122
44	960.34	681.7	284.03	226.82	199.66	170.79	1430.98	72.73	21.93	38.24	11.34	6.25	0.11	17.09	573.37	0	0	0	3954.32	4122.01	4122
45	942.04	726.63	292.05	235.41	202.64	173.56	1419.87	30.33	16.93	62.18	8.53	2.52	0.04	9.28	483.48	0	0	0	3992.2	4122.01	4122
46	910.5	776.28	295.89	234.95	204.41	175.6	1384.19	28.02	13.13	70.46	6.42	0.72	0.01	21.45	401.34	0	0	0	3981.82	4122.03	4122
47	869.59	704.56	297.46	235.09	208.78	176.82	1365.12	133.35	10.15	95.01	4.83	0.21	0	20.99	447.89	0	0	0	3857.42	4121.96	4122
48	822.44	774.8	293.59	237.34	209.01	179.24	1369.66	86.73	7.86	87.27	3.63	18.41	0	32.04	312.21	0	0	0	3886.08	4122.02	4122
49	771.45	844.24	291.26	229.32	207.83	178.55	1365.42	80.41	6.08	76.37	2.73	47.5	0	20.86	211.58	0	0	0	3888.07	4122.02	4122
50	718.54	934.77	294.44	224.88	208.84	177.62	1348.84	32.98	4.71	76.52	2.05	27.99	53.64	16.19	106.18	0	0	0	3907.93	4122.01	4122
51	665.16	1042.07	288.12	215.56	207.14	176.88	1312.46	15.25	3.64	78.32	1.54	58.05	44.51	13.34	0	0	0	0	3907.39	4122.04	4122

## Sheet: Early_worstcase_standardpolicy1
	COVID, AGE3	COVID, AGE2	I00–I99, AGE3	K00–K93, AGE3	I00–I99, AGE2	K00–K93, AGE2	Others_E	I00–I99, AGE3	C00–D48, AGE3	I00–I99, AGE2	C00–D48, AGE2	Bundle 1, AGE3	K00–K93, AGE2	Others_N	COVID, AGE2 (Denied CC)	COVID, AGE3 (Denied CC)	Others_E_C (Denied CC)	Others_N_C (Denied CC)	Sum_E	Sum	Total Capacity
0	0	0	483.454	324.506	332.66	253.327	1902.12	190.888	204.415	84.9759	125.965	8.47643	30.949	174.766	0	0	0	0	3296.07	4116.5	4122
1	4	2	335.23	226.961	257.546	192.206	2084.28	231.307	283.198	82.5174	105.827	16.5286	33.879	258.733	0	0	0	0	3102.23	4114.22	4122
2	44	31	264.119	158.013	217.166	158.322	1447.53	205	153	72	48	13	15	115	0	0	0	0	2320.15	2941.15	4122
3	153	150	251.452	173.428	212.723	167.148	1282.8	252	130	114	68	8	9	80	0	0	0	0	2390.55	3051.55	4122
4	463	504	266.898	187.259	214.749	180.803	1294.52	145	48	54	18	4	3	27	0	0	0	0	3111.23	3410.23	4122
5	936	856	254.008	186.701	222.204	186.036	1228.28	152	26	59	8	0	0	8	0	0	99.6628	0	3869.23	4122.23	4122
6	1303	1101	193.89	160.078	163.114	142.36	920.578	80	11	40	4	0	1	2	0	0	503.503	0	3984.02	4122.02	4122
7	1506	1148	152	135	132	121	825	63	0	37	2	0	0	1	35	35	570.767	5	4019	4122	4122
8	1615	1099	163	129	112	106	823	46	1	26	1	0	0	1	7	11	553.141	1	4047	4122	4122
9	1645	1014	184.001	139.221	134.848	128.418	796.891	36	6	23	4	0	0	11	0	0	458.785	0	4042.38	4122.38	4122
10	1651	948	169.778	145.935	140.823	139.354	779.498	54	27	27	17	5	2	16	0	0	528.06	0	3974.39	4122.39	4122
11	1583	873	183.003	147.312	153.241	135.481	865.085	49	21	46	22	6	3	35	0	0	359.548	0	3940.12	4122.12	4122
12	1508	777	202.337	178.519	143.077	150.132	946.071	88	30	31	24	3	4	37	0	0	333.426	0	3905.14	4122.14	4122
13	1417	701	220.227	182.337	171.191	149.079	999.267	84	65	63	33	5	3	29	0	0	267.089	0	3840.1	4122.1	4122
14	1352	650	234.339	185.35	188.039	168.555	1045	108	58	57	29	5	2	40	0	0	201.804	0	3823.28	4122.28	4122
15	1302	568	240.785	204.091	187.773	181.56	1126.02	117	55	56	30	5	4	45	0	0	159.944	0	3810.23	4122.23	4122
16	1197	540	250.896	193.519	198.533	197.269	1211.94	110	58	70	40	2	0	53	0	0	80.7026	0	3789.16	4122.16	4122
17	1127	495	243.563	228.922	215.812	202.444	1278.55	123	60	65	25	5	1	52	0	0	90.8567	0	3791.29	4122.29	4122
18	987	472	254.898	232.597	213.267	207.449	1303.94	164.695	93.2624	70.4457	34.9195	7.38216	8.79619	64.1852	0	0	0	0	3671.15	4114.84	4122
19	960	422	268.453	224.337	204.369	204.571	1281.15	182.663	115.226	101.434	41.4022	9.85859	8.74523	91.0845	0	0	0	0	3564.88	4115.3	4122
20	911	384	262.12	224.467	210.736	220.629	1299.2	206.486	128.101	80.4095	57.8274	17.3822	9.69428	103.086	0	0	0	0	3512.15	4115.14	4122
21	880	344	259.231	221.662	202.179	197.041	1338.85	233.438	148.065	95.3854	56.8274	15.335	15.1688	107.319	0	0	0	0	3442.96	4114.5	4122
22	781	315	269.565	229.064	214.824	200.745	1341.55	277.309	165.975	105.373	65.2986	14.335	13.6433	120.239	0	0	0	0	3351.75	4113.93	4122
23	732	290	277.009	220.662	222.014	194.809	1299.59	305.448	189.563	102.771	82.1375	19.5758	15.0669	165.153	0	0	0	0	3236.09	4115.8	4122
24	688	285	267.675	226.467	217.559	201.274	1293.72	329.415	198.256	129.807	84.1951	20.2408	23.3376	150.103	0	0	0	0	3179.7	4115.05	4122
25	648	253	255.565	221.727	214.635	209.571	1308.25	386.052	219.859	124.843	85.7008	24.6229	22.0159	141.628	0	0	0	0	3110.75	4115.47	4122
26	596	223	260.342	206.389	212.014	200.803	1277.31	387.779	261.924	146.771	89.103	29.4344	31.7612	192.802	0	0	0	0	2975.85	4115.43	4122
27	549	199	263.787	217.129	229.761	204.803	1275.56	427.052	243.733	160.373	100.218	30.2408	24.4905	188.825	0	0	0	0	2939.04	4113.98	4122
28	521	184	270.676	210.194	232.736	194.216	1260.99	455.715	254.933	152.723	108.528	37.3872	30.1847	200.598	0	0	0	0	2873.81	4113.88	4122
29	501	175	269.453	208.792	228.571	201.391	1277.42	433.303	277.987	148.795	109.126	39.9579	28.1847	214.396	0	0	0	0	2861.62	4113.37	4122
30	521	203	271.565	194.389	221.47	198.041	1339.59	443.432	254.67	147.819	100.184	25.7172	27.2357	166.348	0	0	0	0	2949.06	4114.46	4122
31	556	203	280.787	209.662	217.192	196.158	1284.76	454.448	248.184	164.313	95.6778	18.2408	31.914	152.259	0	0	0	0	2947.55	4112.59	4122
32	565	226	260.342	207.337	227.837	199.687	1327.63	420.512	234.175	157.301	89.2296	19.5758	18.965	160.311	0	0	0	0	3013.83	4113.9	4122
33	618	257	276.454	230.857	233.559	206.745	1304.07	411.849	186.011	153.361	65.8159	22.7643	13.6943	134.258	0	0	0	0	3126.69	4114.44	4122
34	731	309	263.454	222.389	202.28	210.507	1314.52	372.422	145.065	139.891	59.8274	18.7643	14.6433	111.284	0	0	0	0	3253.15	4115.05	4122
35	788	397	275.565	213.454	220.647	219.158	1332.51	326	92	124	42	15	9	68	0	0	9.06768	0	3446.33	4122.33	4122
36	946	456	284.897	220.441	198.356	199.915	1258.5	264	71	122	34	10	3	54	0	0	70.6495	0	3564.11	4122.11	4122
37	1104	541	253.34	193.545	176.128	177.259	1237.75	217	56	94	31	5	2	34	0	0	191.829	0	3683.02	4122.02	4122
38	1269	607	224.004	169.519	165.634	172.195	1147.91	176	46	80	21	9	0	35	0	0	267.715	0	3755.26	4122.26	4122
39	1504	702	213.002	150.688	139.861	135.36	989.259	159	29	57	15	4	2	22	0	0	427.454	0	3834.17	4122.17	4122
40	1696	826	167	128	139	117	820	113	28	52	13	4	0	19	3	6	556.723	0	3893	4122	4122
41	1801	870	144	116	118	116	789	92	13	41	9	6	0	7	39	68	610.621	7	3954	4122	4122
42	1863	873	154	107	107	106	810	63	4	28	4	1	0	2	36	78	575.238	7	4020	4122	4122
43	1903	897	129	118	105	103	779	55	4	20	3	2	0	4	26	96	635.719	4	4034	4122	4122
44	1856	867	153	125	123	104	795	51	9	22	6	0	2	9	38	115	644.572	7	4023	4122	4122
45	1899	857	165	134	107	101	810	34	1	7	3	0	0	4	27	65	610.58	2	4073	4122	4122
46	1905	826	166	120	114	109	834	31	1	15	0	0	0	1	11	33	567.326	0	4074	4122	4122
47	1909	819	172	122	110	110	850	23	1	5	0	0	0	1	0	3	560.447	0	4092	4122	4122
48	1884	785	168.444	121.468	130.279	117.471	871.751	26	6	9	3	0	0	0	0	0	552.172	0	4078.41	4122.41	4122
49	1820	728	179.111	144.74	121.734	126.238	961.21	20	6	6	4	2	0	3	0	0	515.831	0	4081.03	4122.03	4122
50	1711	686	186.892	153.844	140.785	142.952	1043.86	27	5	7	5	3	1	9	0	0	370.002	0	4065.33	4122.33	4122
51	1623	624	207.671	164.532	150.457	145.254	1126.31	29	13	11	13	5	1	9	0	0	253.373	0	4041.22	4122.22	4122

## Sheet: Late_best_case_optimized
	COVID, AGE3	COVID, AGE2	I00–I99, AGE3	I00–I99, AGE2	K00–K93, AGE3	K00–K93, AGE2	Others	I00–I99, AGE3	C00–D48, AGE3	I00–I99, AGE2	C00–D48, AGE2	Bundle 1, AGE3	K00–K93, AGE2	Others	COVID_AGE1_E_E (Denied CC)	0_E (Denied CC)	Others_E_C (Denied CC)	Others_N_C (Denied CC)	Sum_E	Sum	Total Capacity
0	0	0	452.29	305.72	305.48	236.9	1768.88	184	195	83	220.57	8	30	206.26	0	0	0	0	3069.27	3996.1	4939
1	9.16	10.73	291.24	214.53	198.84	164.84	1935.85	88.14	1000.09	277.54	503.48	4.97	81.4	158.2	0	0	0	0	2825.19	4939.01	4939
2	40.11	46.78	213.6	163.21	144.42	127.59	1209.2	111.32	1463.59	365.97	439.81	2.48	155.84	348.65	0	0	0	0	1944.91	4832.57	4939
3	142.47	165.55	184.11	143.28	125.19	112.71	945.73	74.9	1199.09	730.82	493.97	1.19	100.35	519.63	0	0	0	0	1819.04	4938.99	4939
4	458.02	520.14	182.94	143.24	130.79	113.84	877.67	86	876.55	556.3	207.32	0.57	62.84	675.53	0	0	0	0	2426.64	4891.75	4939
5	917.29	923.19	187.79	148.49	136.09	115.44	851.54	51.16	483.21	457.98	125.73	0.27	31.79	417.16	0	0	0	0	3279.83	4847.13	4939
6	1305.24	1150.53	187.35	149.36	134.45	117.01	843.81	44.64	253.43	339.9	96.7	0.13	25.42	290.99	0	0	0	0	3887.75	4938.96	4939
7	1548.97	1213.63	184.52	146.87	136.2	116.25	831.85	30.77	202.46	270.78	88.94	0.06	23.5	144.22	0	0	0	0	4178.29	4939.02	4939
8	1664.72	1176.86	185.97	146.17	136.3	116.52	832.24	24.42	227.3	205.48	80.5	0.03	22.41	120.1	0	0	0	0	4258.78	4939.02	4939
9	1692.11	1093.14	186.86	149.64	135.16	121.01	831.81	17.78	245.48	233.12	79.03	0.01	21.35	132.49	0	0	0	0	4209.73	4938.99	4939
10	1665.82	994.54	189.3	147.33	134.58	123.45	832.94	208.23	238.88	192.11	77.04	0.01	20.95	113.86	0	0	0	0	4087.96	4939.04	4939
11	1609.51	897.36	184.88	139.72	133.81	122.67	819.4	167.71	226.09	293.58	76.81	0	19.51	247.93	0	0	0	0	3907.35	4938.98	4939
12	1537.66	808.5	179.09	139.65	136.35	122.25	815.54	429.07	200.34	184.64	75.78	0	18.33	291.78	0	0	0	0	3739.04	4938.98	4939
13	1458.59	729.87	181	142.08	136.64	122.13	813.99	652.66	200.32	194.32	83.12	0	21.1	203.18	0	0	0	0	3584.3	4939	4939
14	1376.93	661.11	182.8	144.51	140.17	121.48	799.92	833.1	200.06	217.36	77.98	0	22.68	160.92	0	0	0	0	3426.92	4939.02	4939
15	1295.27	600.96	183.88	142.08	140.65	124.24	799.98	1008.21	198.86	163.57	77.74	0	21.05	182.54	0	0	0	0	3287.06	4939.03	4939
16	1215.02	548.03	179.59	139.95	139.84	123.7	823.15	1080.38	201.27	202.67	79.87	0	22.02	183.55	0	0	0	0	3169.28	4939.04	4939
17	1136.95	500.99	177.45	144.14	142.95	121.9	828.89	1265.63	198.78	164.39	84.77	0	20.9	151.27	0	0	0	0	3053.27	4939.01	4939
18	1061.53	458.78	175.77	139.22	141.96	119.07	815.98	1439.32	197.96	171.22	77.99	0	22.01	118.2	0	0	0	0	2912.31	4939.01	4939
19	989.02	420.57	172.87	135.6	141.99	120.4	803.69	1588.51	199.01	158.22	76.68	0	24.59	107.86	0	0	0	0	2784.14	4939.01	4939
20	919.6	385.71	173.17	137.31	142.62	122.77	802.68	1265.29	198.31	156.57	81.23	0	22.86	270.31	0	0	0	0	2683.86	4678.43	4939
21	853.39	353.73	170.88	134.9	140.6	123.69	804.79	1179.15	194.17	150.65	79.36	0	21.16	192.66	0	0	0	0	2581.98	4399.13	4939
22	790.44	324.28	174.43	134.56	140.07	122.38	804.23	865.65	194.16	147.01	77.8	180.96	19.78	243.85	0	0	0	0	2490.39	4219.6	4939
23	730.8	297.09	174.53	138.4	139.93	125.04	798.13	816.57	196.13	143.71	78.45	189.33	16.44	197.23	0	0	0	0	2403.92	4041.78	4939
24	674.47	271.95	170.69	140.62	141.06	124.27	798.31	648.54	190.05	140.63	76.98	194.24	19.39	185.08	0	0	0	0	2321.37	3776.28	4939
25	621.43	248.7	172.69	137.35	140.1	122.95	792.59	659.65	178.79	136.02	76.13	115.66	18.42	399.56	0	0	0	0	2235.81	3820.04	4939
26	571.64	227.21	172.96	137.61	136.41	121.96	780.53	551.04	192.75	134.51	77.32	73.77	19.43	270.3	0	0	0	0	2148.32	3467.44	4939
27	526.25	208.05	171.96	144.87	136.51	119.83	780.54	516.73	190.41	126.91	73.87	47.74	19.2	357.51	0	0	0	0	2088.01	3420.38	4939
28	491.28	194.47	173.46	144.35	138.14	120.71	785.49	479.29	192.18	132.98	80.14	39.7	20.29	228.01	0	0	0	0	2047.9	3220.49	4939
29	468.75	187.49	170.44	144.77	137.04	120.11	795.86	457.77	192.98	129.73	78.5	36.76	21.76	187.69	0	0	0	0	2024.46	3129.65	4939
30	457.71	186.46	174.53	145.09	134.98	121.84	805.39	439.84	192.67	132.16	77.8	31.05	23.75	169.12	0	0	0	0	2026	3092.39	4939
31	456.62	190.34	179.01	142.4	135.74	123.23	813.02	431.23	197.66	133.7	80.45	28.44	22.66	164.45	0	0	0	0	2040.36	3098.95	4939
32	464.05	198.16	176.77	143.23	140.76	122.47	814.29	418.92	200.15	135.75	77.64	29.42	20.43	162.83	0	0	0	0	2059.73	3104.87	4939
33	478.83	209.16	176.73	143.26	138.98	121.45	808.55	409.24	191.56	137.74	75.96	29.28	18.17	153.76	0	0	0	0	2076.96	3092.67	4939
34	500.03	222.79	177.7	140.76	134.86	118.14	811.2	404.67	188.06	137.71	75.54	29.22	20.22	157.41	0	0	0	0	2105.48	3118.31	4939
35	526.9	238.63	179.66	141.29	134.1	118.71	821.11	397.52	190.93	136.53	74.12	29.44	19.42	154.55	0	0	0	0	2160.4	3162.91	4939
36	558.83	256.38	180.6	144.03	134.8	118.64	824.83	400.66	190.03	138.38	81.94	26.4	21.86	153.01	0	0	0	0	2218.11	3230.39	4939
37	595.33	275.8	183.79	145.36	133.77	119.6	828.62	399.74	194.72	136.19	82.76	30.44	20.99	152.71	0	0	0	0	2282.27	3299.82	4939
38	635.96	296.71	182.83	141.53	132.22	119.57	839.63	401.23	196.49	140.15	84.37	29.57	20.91	153.4	0	0	0	0	2348.45	3374.57	4939
39	680.34	318.94	184.59	140.13	129.95	118.03	849.01	398.12	198.5	139.17	79.88	30.48	21.36	151.77	0	0	0	0	2420.99	3440.27	4939
40	728.13	342.35	182.15	141.21	133.26	114.59	866.56	396.42	192.52	140.04	88.39	26.3	21.59	155.44	0	0	0	0	2508.25	3528.95	4939
41	778.95	366.79	179.54	141.16	132.43	112.74	890.48	389.57	189.5	138.47	87.13	25.55	18.91	149.28	0	0	0	0	2602.09	3600.5	4939
42	832.41	392.08	175.42	138.13	125.82	110.6	894.43	360.47	150.26	131.39	67.58	21.68	14.4	113.82	0	0	0	0	2668.89	3528.49	4939
43	888.14	418.04	175.18	141.9	127.13	109.02	918.57	353.35	155.88	129.04	64.68	26.88	16.95	120	0	0	0	0	2777.98	3644.76	4939
44	945.69	444.47	180.45	148.33	130.56	111.87	936.86	335.47	169.43	117.01	70.34	28.69	20.17	134.61	0	0	0	0	2898.23	3773.95	4939
45	1004.58	471.13	185.59	153.84	132.15	113.46	928.38	353.68	183.62	124.18	71.94	30.94	21.32	150.63	0	0	0	0	2989.13	3925.44	4939
46	1064.27	497.77	187.99	153.39	132.9	114.37	903.7	358.96	190.26	124.57	76.97	33.44	22.11	156.87	0	0	0	0	3054.39	4017.57	4939
47	1124.18	524.12	188.94	153.33	135.33	114.66	891.02	370.47	188.57	127.14	80.36	34.52	23.05	161.38	0	0	0	0	3131.58	4117.07	4939
48	1183.73	549.88	186.41	154.64	135.06	115.66	893.93	371.39	184.83	126.51	74.02	39.1	22.3	157.81	0	0	0	0	3219.31	4195.27	4939
49	1238.36	572.67	184.81	149.23	133.86	114.96	890.72	374.5	180.56	126.81	71.9	36.45	21.07	153.82	0	0	0	0	3284.61	4249.72	4939
50	1275.17	585.64	186.7	146.18	134.07	114.78	879.26	376.76	176.81	126.55	74.66	36.34	20.63	149.77	0	0	0	0	3321.8	4283.32	4939
51	1290.94	587.32	182.53	139.98	133.56	114.7	854.82	377.11	179.5	125.2	77.59	36.07	20.98	151.56	0	0	0	0	3303.85	4271.86	4939

## Sheet: Late_best_case_standardpolicy1
	COVID, AGE3	COVID, AGE2	I00–I99, AGE3	I00–I99, AGE2	K00–K93, AGE3	K00–K93, AGE2	Others_E	I00–I99, AGE3	C00–D48, AGE3	I00–I99, AGE2	C00–D48, AGE2	Bundle 1, AGE3	K00–K93, AGE2	Others_N	COVID, AGE2 (Denied CC)	COVID, AGE3 (Denied CC)	Others_E_C (Denied CC)	Others_N_C (Denied CC)	Sum_E	Sum
0	0	0	452.339	305.773	305.805	237.317	1779.29	407.845	503.211	156.107	219.378	23.2458	69.3854	470.83	0	0	0	0	3080.53	4930.53	4939
1	9	13	289.117	208.849	194.13	174.079	1936.15	481.871	622.565	176.577	196.217	30.1044	63.809	533.243	0	0	0	0	2824.33	4928.71	4939
2	29	38	218.783	167.748	142.987	128.666	1260.6	417	326	166	110	17	22	235	0	0	0	0	1985.79	3278.79	4939
3	135	175	187.339	169.482	116.597	118.55	991.748	501	262	219	126	16	12	202	0	0	0	0	1893.72	3231.72	4939
4	437	569	198.784	167.318	133.285	115.497	916.533	305	98	122	31	3	2	68	0	0	0	0	2537.42	3166.42	4939
5	880	929	201.006	158.508	155.818	121.613	934.777	278	42	121	16	1	1	26	0	0	0	0	3380.72	3865.72	4939
6	1221	1157	192.228	168.229	143.415	132.909	875.043	187	22	97	6	2	0	12	0	0	0	0	3889.82	4215.82	4939
7	1488	1170	198.895	151.862	142.155	126.613	921.785	157	9	69	3	0	0	4	0	0	0	0	4199.31	4441.31	4939
8	1614	1148	171.562	154.318	136.35	123.439	942.972	215.933	157.132	68.1803	44.5167	10.0051	19.4554	126.094	0	0	0	0	4290.64	4931.96	4939
9	1638	1047	191.784	155.052	163.35	146.322	902.498	217.743	143.785	82.9517	67.4252	18.9529	18.3726	140.21	0	0	0	0	4244.01	4933.45	4939
10	1608	962	131.667	116.646	94.8701	118.18	644.676	441	247	190	130	25	12	218	0	0	327.27	0	3676.04	4939.04	4939
11	1564	877	138.337	115.355	118.857	120.608	766.065	399	226	199	149	28	18	220	0	0	99.105	0	3700.22	4939.22	4939
12	1444	810	153.448	106.811	117.389	101.428	741.244	524	270	273	146	24	18	210	0	0	125.107	0	3474.32	4939.32	4939
13	1397	712	156.672	109.102	128.065	117.201	769.328	574	258	265	171	28	20	234	0	0	53.2534	0	3389.37	4939.37	4939
14	1322	663	180.228	112.039	147.818	117.317	803.659	610	240	288	149	33	15	258	0	0	12.7277	0	3346.06	4939.06	4939
15	1246	626	158.782	135.191	134.454	117.317	784.652	673	280	314	150	36	17	267	0	0	68.6048	0	3202.4	4939.4	4939
16	1190	574	169.45	130.305	139.883	115.259	818.4	713.56	279.372	313.855	142.241	30.2408	25.965	283.198	0	0	0	0	3137.3	4925.73	4939
17	1122	528	169.117	139.406	141.753	129.73	833.504	621.576	232.345	261.337	115.655	33.67	20.965	217.723	0	0	0	0	3063.51	4566.78	4939
18	1028	471	170.339	142.204	133.48	121.375	792.204	584.56	208.841	223.831	94.2641	40.3872	19.8631	201.17	0	0	0	0	2858.6	4231.52	4939
19	933	426	179.895	137.938	143.818	121.671	835.653	534.068	204.823	219.325	74.2411	33.9579	28.7612	172.778	0	0	0	0	2777.97	4045.93	4939
20	861	385	141.673	136.849	132.883	121.201	799.07	496.084	195.336	172.843	94.6778	30.67	28.914	170.242	0	0	0	0	2577.68	3766.44	4939
21	784	356	152.561	127.659	143.013	113.142	779.941	444.592	196.868	167.831	83.7238	33.0993	20.4395	162.334	0	0	0	0	2456.32	3565.2	4939
22	751	310	176.784	130.393	141.948	108.259	826.383	444.084	183.345	164.843	84.7353	32.67	15.4905	169.137	0	0	0	0	2444.77	3539.07	4939
23	692	286	168.895	142.216	153.013	141.497	811.022	400.181	192.823	151.831	92.7123	23.0993	11.6433	182.439	0	0	0	0	2394.64	3449.37	4939
24	657	244	167.006	126.216	146.883	127.788	814.16	423.544	198.39	146.843	75.2296	23.7172	16.914	155.154	0	0	0	0	2283.05	3322.85	4939
25	613	226	175.117	137.115	151.078	124.671	817.205	395.689	193.462	125.867	73.2411	26.6229	13.0669	137.449	0	0	0	0	2244.19	3209.58	4939
26	557	224	205.784	134.216	144.143	129.788	822.216	399.116	187.778	132.337	71.7008	28.5286	23.4395	172.766	0	0	0	0	2217.15	3232.81	4939
27	512	200	171.228	145.229	145.48	117.788	824.634	379.608	189.85	106.385	60.7353	27.67	22.4905	176.089	0	0	0	0	2116.36	3079.19	4939
28	473	179	170.673	144.849	144.013	130.73	824.059	386.64	203.354	141.325	75.1951	29.4815	21.4395	165.972	0	0	0	0	2066.32	3089.73	4939
29	447	179	179.672	157.406	152.078	128.317	812.769	416.624	181.354	115.349	81.2296	35.0051	22.3886	173.983	0	0	0	0	2056.24	3082.18	4939
30	448	187	161.784	137.672	132.143	116.142	824.885	410.624	207.859	141.855	76.7353	28.7172	26.8121	184.435	0	0	0	0	2007.63	3084.66	4939
31	442	188	206.895	138.305	151.013	113.201	823.979	413.56	193.309	121.831	79.2066	37.67	24.914	163.724	0	0	0	0	2063.39	3097.61	4939
32	406	185	160.784	158.583	155.285	112.73	837.236	387.592	208.318	132.819	64.2526	28.5758	22.4905	178.211	0	0	0	0	2015.62	3037.88	4939
33	445	194	179.006	139.216	151.143	135.259	866.632	425.148	191.408	137.325	78.2641	27.6229	19.0669	156.642	0	0	0	0	2110.26	3145.73	4939
34	475	210	190.561	145.393	123.143	128.904	866.506	406.608	180.895	138.337	78.2526	25.5758	20.914	183.267	0	0	0	0	2139.51	3173.36	4939
35	521	216	183.784	135.128	133.61	114.201	842.947	386.084	175.841	141.831	86.2411	29.5758	16.0159	152.457	0	0	0	0	2146.67	3134.72	4939
36	582	245	183.45	147.039	144.078	107.846	866.339	397.544	198.877	135.325	95.1605	27.7172	21.3376	174.037	0	0	0	0	2275.75	3325.75	4939
37	592	275	188.006	147.583	152.675	117.201	868.062	396.592	202.336	128.855	86.6893	36.9108	17.4905	157.407	0	0	0	0	2340.53	3366.81	4939
38	623	306	184.45	140.938	127.207	111.788	838.162	416.592	191.336	157.807	77.1721	35.6229	19.4395	167.391	0	0	0	0	2331.55	3396.91	4939
39	672	331	194.895	133.216	121.805	112.317	888.635	393.084	195.327	132.819	63.7353	29.0051	23.914	167.065	0	0	0	0	2453.87	3458.82	4939
40	722	354	178.117	151.216	128.948	110.963	924.155	379.084	179.39	143.831	79.1145	30.2408	25.914	184.353	0	0	0	0	2569.4	3591.33	4939
41	779	342	180.895	138.761	129.805	104.904	922.306	383.197	190.877	123.337	77.6663	20.1936	19.0669	173.165	0	0	0	0	2597.67	3585.17	4939
42	851	372	175.561	145.026	121	114.55	879.761	371.074	162.722	132.903	67.8849	20.8586	22.2198	123.011	0	0	0	0	2658.9	3559.57	4939
43	887	393	166.895	134.318	113.675	117.492	961.602	340.721	173.94	132.325	71.7699	23.3872	19.965	136.363	0	0	0	0	2773.98	3672.45	4939
44	957	426	176.451	136.14	133.143	114.317	959.989	325.068	171.787	108.349	72.1375	30.5286	18.8631	140.935	0	0	0	0	2903.04	3770.71	4939
45	991	460	188.451	170.508	118.143	107.963	938.977	342.576	177.327	131.349	78.7584	34.5286	18.914	161.136	0	0	0	0	2975.04	3919.63	4939
46	1087	521	189.451	168.862	127.143	105.846	934.371	346.148	193.85	108.855	79.2296	27.4815	26.3886	175.253	0	0	0	0	3133.67	4090.88	4939
47	1139	521	205.451	139.685	136.48	125.433	905.173	350.068	201.381	125.349	82.7008	28.0522	26.8631	181.249	0	0	0	0	3172.22	4167.89	4939
48	1199	561	192.339	152.685	136.675	110.846	891.588	361.64	204.408	118.361	74.2986	42.3401	18.914	187.291	0	0	0	0	3244.13	4251.39	4939
49	1249	574	193.784	149.761	125.143	125.963	946.722	358.165	196.931	140.879	76.7929	39.1465	19.965	183.472	0	0	0	0	3364.37	4379.72	4939
50	1294	574	189.562	139.039	135.143	116.375	904.482	335.1	185.94	133.349	72.7468	33.5286	23.965	167.68	0	0	0	0	3352.6	4304.91	4939
51	1288	574	187.228	136.204	138.675	118.433	894.794	372.1	201.39	124.855	82.2181	38.0051	19.4395	167.921	0	0	0	0	3337.33	4343.26	4939

## Sheet: Late_worst_case_optimized
	COVID, AGE2	COVID, AGE3	I00–I99, AGE3	I00–I99, AGE2	K00–K93, AGE3	K00–K93, AGE2	Others	I00–I99, AGE3	C00–D48, AGE3	I00–I99, AGE2	C00–D48, AGE2	K00–K93, AGE2	K00–K93, AGE3	Others	COVID_AGE3_E_E (Denied CC)	0_E (Denied CC)	Others_E_C (Denied CC)	Others_N_C (Denied CC)	Sum_E	Sum	Total Capacity
0	0	0	391	252	267	202	1702.93	184	195	83	123	30	25	152	0	0	0	0	2814.93	3606.93	4122
1	0	0	253.98	182.94	171.15	138.13	1955.97	88.14	568.36	45.94	529.05	8.49	8.09	171.75	0	0	0	0.06	2702.17	4121.99	4122
2	36.07	30.83	232.71	181.4	148.38	129.68	1404.98	89.18	349.31	45.26	406.83	32.48	2.61	116.65	0	0	0	0	2164.05	3206.37	4122
3	156.89	134.79	239.62	194.87	162.36	150.74	1253.59	56.64	331.38	29.88	548.88	76.79	0.84	136.2	0	0	0	0.05	2292.86	3473.47	4122
4	513.64	451.87	0	213.53	0	172.1	1026.99	0	0	25.86	194.96	45.45	0	36.55	0	0	628.44	220.49	2378.13	2680.95	4122
5	918.47	445.37	257.83	228.76	193.6	182.15	1273.92	43.73	71.16	18.56	79.56	24.84	0.09	35.29	0	0	0	0	3500.1	3773.33	4122
6	1147.15	655.83	273.77	232.51	207.68	187.05	1289.44	10.06	19.95	15.13	51.02	7.02	0.02	25.35	172.49	0	0	0.02	3993.43	4121.98	4122
7	1211.24	552.34	274.16	229.29	216.3	186.99	1283.68	17.97	10.09	11.31	107.43	2.02	0.01	19.17	539.19	0	0	0.01	3954	4122	4122
8	1175.16	427.69	277.76	228.28	218.8	188.23	1289.92	8.77	151.96	8.97	121.8	0.58	0	24.04	676.09	0	0	0.01	3805.84	4121.96	4122
9	1091.95	211.4	279.51	233.59	218.27	196.36	1291.33	8.76	423.87	6.82	139.84	0.17	0	20.11	788.92	0	0	0	3522.41	4121.98	4122
10	993.7	87.58	283.24	230.69	218.12	201.09	1292.73	5.6	673.28	5.34	111.69	0.05	0	18.87	741.51	0	0	0	3307.15	4121.98	4122
11	896.77	291.12	277.04	219.45	217.49	200.59	1271.03	4.66	590.67	4.1	89.43	35.01	0	24.65	383.4	0	0	0	3373.49	4122.01	4122
12	808.08	0	268.74	219.79	222.42	199.75	1264.69	3.3	898.54	108.95	80.89	25.55	0	21.25	654.46	0	0	0	2983.47	4121.95	4122
13	729.58	0	272.01	223.18	223.48	198.93	1260.47	2.58	970.01	105.2	85.13	17.39	0	34.01	520.08	0	0	0	2907.65	4121.97	4122
14	660.9	0	276	226.32	229.74	197.54	1236.72	1.9	667.87	453.13	78.78	61.42	0	31.7	442.24	0	0	0	2827.22	4122.02	4122
15	600.82	153.08	279.22	221.19	231.06	201.02	1235.75	1.44	739.52	265.37	78.06	73.24	0	42.23	239.12	0	0	0	2922.14	4122	4122
16	547.92	0	273.64	216.82	230.34	198.38	1270.15	1.08	378.42	776.31	79.99	95.7	18.75	34.48	410.87	0	0	0	2737.25	4121.98	4122
17	500.92	158.16	271.49	221.31	235.57	192.9	1278.53	168.41	420.65	435.57	84.82	111.67	11.45	30.56	191.9	0	0	0	2858.88	4122.01	4122
18	458.73	0	270.58	212.34	233.97	185.22	1258.56	135.58	279.91	820.51	78.01	57.69	102.65	28.24	366.84	0	0	0	2619.4	4121.99	4122
19	420.53	0	267.73	206.22	231.52	184.88	1239.69	695.57	204.26	378.64	76.69	27.79	160.2	28.28	305.01	0	0	0	2550.57	4122	4122
20	385.68	0	268.87	208.74	227.34	187.57	1238.33	462.86	247.43	481.24	81.23	39.98	99.08	193.65	265.75	0	0	0	2516.53	4122	4122
21	353.72	0	265.47	204.87	219.99	188.42	1240.51	812.06	207.51	307.97	79.36	20.45	51.05	170.61	237.79	0	0	0	2472.98	4121.99	4122
22	324.27	160.82	271.11	204.18	217.28	186.2	1238.64	557.22	220.93	398.4	77.8	29.26	75.66	160.24	54.63	0	0	0	2602.5	4122.01	4122
23	297.08	0.89	271.04	209.87	215.18	189.91	1228.69	1038	132.12	240.41	78.45	20.1	49.59	150.66	253.46	0	0	0	2412.66	4121.99	4122
24	271.94	68	264.14	213.23	215.27	188.54	1228.6	921.96	214.87	270.08	76.98	22.18	36.6	129.57	137.05	0	0	0	2449.72	4121.96	4122
25	248.7	0	266.57	208.4	212.87	186.38	1219.21	1196.75	179.05	164.47	76.13	11.23	16.13	136.08	198.89	0	0	0	2342.13	4121.97	4122
26	227.21	164.27	266.69	208.99	207.06	185.01	1198.33	1062.76	217.92	150.92	77.32	23.27	22.21	110.01	0	0	0	0	2457.56	4121.97	4122
27	208.39	203.21	264.45	220.24	207.09	181.79	1196.46	924.08	199.7	147.67	73.87	21.2	20.59	253.29	0	0	0	0	2481.63	4122.03	4122
28	197.36	0	266.21	219.27	209.44	183.05	1201.67	1132.24	196.58	134.34	80.14	22.28	19.86	259.6	240.03	0	0	0	2277	4122.04	4122
29	196.36	0	261.32	219.71	207.69	182.04	1214.75	1033.26	186.68	230.02	78.5	22.32	20.47	268.87	194.91	0	0	0	2281.87	4121.99	4122
30	205.31	2.35	266.9	220.03	204.53	184.62	1227.4	1196.09	196.31	140.11	77.8	23.91	19.8	156.86	188.56	0	0	0	2311.14	4122.02	4122
31	223.62	0	272.85	215.84	205.67	186.73	1237.95	1209.12	122	201.64	80.45	22.7	19.34	124.06	209.96	0	0	0	2342.66	4121.97	4122
32	250.82	240.83	268.92	217.05	213.27	185.57	1239.37	1022.25	107.11	155.56	77.64	20.44	20.13	103.06	0	0	0	0	2615.83	4122.02	4122
33	286.73	368.55	268.75	217.07	210.58	184.02	1230.91	717.42	231.81	156.14	75.96	18.17	19.2	136.71	0	0	0	0	2766.61	4122.02	4122
34	331.48	502.54	270.32	213.36	204.33	178.99	1234.38	563	213.58	128.31	75.54	20.22	19.02	146.41	0	0	0	0	2935.4	4101.48	4122
35	385.4	629	273.49	214.35	203.18	179.86	1248.42	412.76	243.99	95.35	74.12	19.42	19.17	123.49	16.61	0	0	0	3133.7	4122	4122
36	448.97	705.39	275.15	218.74	204.24	179.76	1253.35	315.3	210.57	75.89	81.94	21.86	19.13	111.68	89.68	0	0	0	3285.6	4121.97	4122
37	522.7	746.74	280.28	221.02	202.67	181.21	1258.93	234.92	204.34	57.62	82.76	20.99	17.4	90.41	188.07	0	0	0	3413.55	4121.99	4122
38	607.02	742.06	279.07	215.47	200.33	181.17	1275.45	177.69	200.82	45.19	84.37	20.91	19.81	72.62	321.22	0	0	0	3500.57	4121.98	4122
39	702.19	727.6	282.04	213.62	196.9	178.83	1289.85	133.18	126.31	34.66	79.88	21.36	19.27	55.84	448.43	0	0	0	3591.03	4061.53	4122
40	808.16	0	278.56	215.54	201.92	173.63	1260.66	0	80.49	26.99	55.69	10.98	10.11	38.7	1283.92	0	40.83	100.39	2938.47	3161.43	4122
41	924.46	931.45	274.77	215.72	200.84	171.07	1275.56	0	34.53	20.8	37.62	4.95	4.73	25.49	205.44	0	48.79	97.18	3993.87	4121.99	4122
42	1049.97	340.31	268.85	211.45	191.21	168.34	1283.68	0	15.82	16.15	13.28	1.4	1.61	16.17	1140.29	0	44.86	43.75	3513.81	3578.24	4122
43	1182.93	682.53	175.9	217.43	131.89	166.49	1141.87	0	0	12.47	5.43	0.4	0.52	7.58	215.19	0	305.99	24.44	3699.04	3725.44	4122
44	1320.83	651	254.9	227.36	183.03	171.44	1287.23	3.79	3.69	9.66	2.13	0.12	0.17	6.65	0	0	29.67	2	4095.79	4122	4122
45	1460.33	517.54	244.23	235.95	198.1	174.52	1250.22	0	1.03	7.47	0.85	0.03	0.05	2.73	0	0	59.01	1.14	4080.89	4093.05	4122
46	1597.43	410.17	279.02	235.47	202.83	176.71	1204.78	1.76	0.52	5.79	0.34	0.01	0.02	1.18	0	0	30.74	0	4106.41	4116.03	4122
47	1727.57	324.87	189.49	235.6	141.52	177.99	1105.85	0	0	4.48	0.13	0	0.01	0.54	0	0	204.39	0.69	3902.89	3908.05	4122
48	1846.01	257.27	262.77	237.85	190.97	180.42	1141.97	0.83	0.12	3.47	0.05	0	0	0.27	0	0	29.58	0	4117.26	4122	4122
49	1935.47	203.73	184.22	229.81	163	180.19	1153.5	0.22	0.03	2.68	0.02	0	0	0.14	0	0	139.1	0	4049.92	4053.01	4122
50	1954.72	161.33	239.83	225.36	196.62	180.76	1160.85	0.35	0.02	2.08	0.01	0	0	0.07	0	0	60.31	0	4119.47	4122	4122
51	1900.81	175.82	161.34	216.02	0	181.49	1097.24	0	0	1.61	0	0	0	0.03	0	0	395.23	0.19	3732.72	3734.36	4122

## Sheet: Late_worstcase_standardpolicy1
	COVID, AGE3	COVID, AGE2	I00–I99, AGE3	K00–K93, AGE3	I00–I99, AGE2	K00–K93, AGE2	Others_E	I00–I99, AGE3	C00–D48, AGE3	I00–I99, AGE2	C00–D48, AGE2	Bundle 1, AGE3	K00–K93, AGE2	Others_N	COVID, AGE2 (Denied CC)	COVID, AGE3 (Denied CC)	Others_E_C (Denied CC)	Others_N_C (Denied CC)	Sum_E	Sum	Total Capacity
0	0	0	483.454	324.506	332.66	253.327	1902.12	190.888	204.415	84.9759	125.965	8.47643	30.949	174.766	0	0	0	0	3296.07	4116.5	4122
1	5	5	374.23	200.961	260.546	188.206	2094.28	223.831	267.711	83.5174	106.333	18.0522	29.879	257.299	0	0	0	0	3128.23	4114.85	4122
2	29	33	273.119	185.013	195.166	150.322	1443.53	194	148	92	53	6	17	115	0	0	0	0	2309.15	2934.15	4122
3	123	156	262.452	175.428	186.723	152.148	1312.8	263	117	132	71	7	9	96	0	0	0	0	2368.55	3063.55	4122
4	420	505	268.898	206.259	211.749	177.803	1339.52	146	64	77	16	2	1	38	0	0	0	0	3129.23	3473.23	4122
5	895	892	241.117	204.883	210.267	172.206	1238.59	156	23	61	8	2	0	18	0	0	187.024	0	3854.07	4122.07	4122
6	1277	1086	193.891	164.221	153.051	133.831	979.161	76	7	41	2	0	0	9	0	0	441.142	0	3987.16	4122.16	4122
7	1478	1180	157	119	137	124	815	62	5	42	0	0	0	3	15	28	558.767	1	4010	4122	4122
8	1632	1137	152	113	124	132	757	42	3	28	1	0	0	1	31	44	574.141	1	4047	4122	4122
9	1667	1061	161	136	106	112	798	35	8	24	6	0	2	6	24	28	570.244	3	4041	4122	4122
10	1634	959	173.333	146.468	114.911	117.884	799.799	61	29	43	19	0	0	25	0	0	535.301	0	3945.4	4122.4	4122
11	1591	855	210.335	161.831	109.494	118.36	884.377	73	31	27	20	4	3	34	0	0	403.766	0	3930.4	4122.4	4122
12	1517	786	175.78	174.039	136.975	144.778	943.725	92	42	52	18	2	1	37	0	0	355.876	0	3878.3	4122.3	4122
13	1404	708	196.338	184.389	157.634	147.846	1061.13	82	56	51	26	4	2	42	0	0	272.587	0	3859.33	4122.33	4122
14	1356	653	232.561	189.883	163.925	156.73	1064.24	108	55	56	24	4	4	55	0	0	228.938	0	3816.33	4122.33	4122
15	1273	572	246.341	195.428	189.052	198.973	1143.49	95	57	68	25	7	1	51	0	0	117.786	0	3818.28	4122.28	4122
16	1167	497	261.896	206.792	177.166	190.153	1272.18	125	61	66	27	5	2	64	0	0	64.9259	0	3772.19	4122.19	4122
17	1107	469	252.23	228.792	204.47	190.449	1315.12	118	59	67	40	10	4	57	0	0	44.76	0	3767.07	4122.07	4122
18	1021	444	267.898	223.597	226.267	186.449	1323.94	143.679	84.7489	73.9397	40.9195	4.38216	7.79619	66.6308	0	0	0	0	3693.15	4115.25	4122
19	956	426	272.453	237.337	225.369	209.571	1317.15	160.187	82.2444	79.4336	54.9079	11.3822	11.2707	72.6285	0	0	0	0	3643.88	4115.94	4122
20	893	380	271.12	231.467	214.736	226.629	1277.2	203.801	153.462	83.3733	53.2641	11.335	12.5924	103.106	0	0	0	0	3494.15	4115.09	4122
21	812	339	268.231	222.662	207.179	199.041	1302.85	244.624	180.823	112.325	72.7353	10.2408	19.4905	123.744	0	0	0	0	3350.96	4114.95	4122
22	762	308	272.01	250.064	206.824	214.745	1298.55	268.673	166.372	103.349	69.7584	20.2879	22.0669	151.807	0	0	0	0	3312.2	4114.51	4122
23	691	291	275.009	251.662	202.014	226.809	1314.59	300.406	186.471	137.373	67.2986	14.7643	13.2707	143.254	0	0	0	0	3252.09	4114.92	4122
24	640	255	279.675	246.467	225.559	207.274	1285.72	344.65	224.076	115.759	88.6203	19.67	24.1847	157.87	0	0	0	0	3139.7	4114.53	4122
25	604	238	273.565	239.727	208.635	212.571	1272.25	337.142	252.581	146.277	97.0685	21.9579	24.8121	185.067	0	0	0	0	3048.75	4113.66	4122
26	553	244	248.342	212.389	203.014	211.803	1258.78	389.255	270.897	154.265	103.092	32.4344	30.2357	203.224	0	0	0	0	2931.33	4114.73	4122
27	489	216	255.787	226.129	240.761	195.803	1285.56	422.351	270.572	147.843	102.655	30.1936	28.8631	202.705	0	0	0	0	2909.04	4114.23	4122
28	482	204	275.676	234.194	225.736	225.216	1331.99	404.132	254.778	155.313	94.1836	33.5758	17.965	175.942	0	0	0	0	2978.81	4114.7	4122
29	487	205	280.453	211.792	218.571	213.862	1308.89	445.287	261.473	145.289	86.6203	33.9579	28.1847	188.799	0	0	0	0	2925.57	4115.18	4122
30	483	218	274.565	225.389	228.47	205.041	1271.59	422.65	280.951	159.771	91.103	30.1465	32.0319	190.462	0	0	0	0	2906.06	4113.17	4122
31	540	237	300.787	208.662	226.192	201.158	1297.23	408.753	220.417	172.867	93.7699	19.8115	21.0669	167.776	0	0	0	0	3011.03	4115.49	4122
32	579	254	287.342	232.337	228.837	195.687	1306.63	428.293	190.408	148.855	73.8044	23.7172	20.1178	145.822	0	0	0	0	3083.83	4114.85	4122
33	634	283	273.454	241.857	213.559	181.745	1344.07	373.389	175.038	165.867	73.3216	23.7643	14.2198	118.805	0	0	0	0	3171.69	4116.09	4122
34	706	317	237.454	207.389	232.28	180.978	1350.52	345.197	166.399	124.349	77.2641	20.67	19.0159	129.076	0	0	0	0	3231.62	4113.59	4122
35	801	376	275.565	211.922	222.824	196.216	1356.67	286	116	133	42	14	9	82	0	0	18.7726	0	3440.2	4122.2	4122
36	935	436	253.009	202.116	218.103	194.095	1333.93	265	73	107	26	12	10	57	0	0	33.0861	0	3572.25	4122.25	4122
37	1067	503	275.231	204.636	200.533	191.798	1272.21	213	41	80	23	5	1	45	0	0	81.051	0	3714.41	4122.41	4122
38	1225	608	222.338	184.259	181.571	162.137	1178.98	176	52	78	17	11	3	23	0	0	250.099	0	3762.29	4122.29	4122
39	1412	677	214.115	156.974	159.595	148.307	1078.1	130	31	68	19	6	1	21	0	0	378.705	0	3846.09	4122.09	4122
40	1633	808	197	148.74	126.924	132.18	861.488	111	21	51	9	5	1	17	0	0	512.704	0	3907.33	4122.33	4122
41	1715	875	175	127	104	108	870	76	11	41	6	2	2	10	63	117	651.621	10	3974	4122	4122
42	1874	888	145	112	102	93	797	60	5	34	2	4	1	5	83	170	627.238	12	4011	4122	4122
43	1952	947	137	98	91	76	759	38	0	20	0	0	0	4	123	254	733.035	10	4060	4122	4122
44	1975	970	141	90	84	82	737	28	0	13	0	0	0	2	182	410	795.212	11	4079	4122	4122
45	2049	982	118	103	92	85	668	15	0	8	0	0	0	2	232	507	831.921	7	4097	4122	4122
46	2139	958	108	88	89	80	636	14	0	9	0	0	0	1	273	551	830.985	10	4098	4122	4122
47	2139	993	110	105	75	90	598	7	0	3	0	0	0	2	293	634	847.798	6	4110	4122	4122
48	2157	990	138	102	78	84	560	7	0	5	0	0	0	1	335	727	871.114	5	4109	4122	4122
49	2175	979	120	77	81	77	608	2	0	2	0	0	0	1	374	758	873.379	1	4117	4122	4122
50	2198	992	110	79	90	80	566	4	0	2	0	0	0	1	338	704	866.773	1	4115	4122	4122
51	2138	1010	131	90	77	96	579	0	0	0	0	0	0	1	302	639	791.129	1	4121	4122	4122
